# Supplementary material for: Single‐cell analysis of microglial transcriptomic diversity in subarachnoid haemorrhage
Source: Clin Transl Med. 2022 Apr 22;12(4):e783. doi: 10.1002/ctm2.783 (PMC9029016; doi:10.1002/ctm2.783)
Supplement: Supplementary file 2 — Supplementary Information [file CTM2-12-e783-s005.xls]

Genes	p_val	avg_logFC	pct.1	pct.2	p_val_adj	cluster	gene
Jun	1.72E-156	0.615482417	0.997	0.922	5.54E-152	0	Jun
Rhob	7.10E-141	0.447003882	1	0.977	2.29E-136	0	Rhob
Btg2	1.17E-125	0.579947586	0.982	0.848	3.77E-121	0	Btg2
Jund	9.21E-123	0.555659377	0.998	0.92	2.97E-118	0	Jund
Ubc	7.39E-107	0.501087901	0.983	0.911	2.38E-102	0	Ubc
Ier5	5.14E-99	0.429421037	0.978	0.851	1.66E-94	0	Ier5
Egr1	9.00E-99	0.603535651	0.838	0.545	2.90E-94	0	Egr1
Klf6	4.31E-96	0.545122308	0.927	0.717	1.39E-91	0	Klf6
Klf2	8.20E-92	0.721841259	0.836	0.589	2.65E-87	0	Klf2
Txnip	9.36E-90	0.522768138	0.962	0.835	3.02E-85	0	Txnip
Junb	2.53E-87	0.452082975	0.983	0.845	8.18E-83	0	Junb
Atf3	1.33E-83	0.626346424	0.852	0.608	4.31E-79	0	Atf3
Dusp1	9.04E-77	0.644283102	0.759	0.485	2.92E-72	0	Dusp1
Zfp36	1.06E-75	0.417290065	0.958	0.786	3.41E-71	0	Zfp36
Hspa1a	1.82E-69	0.603240382	0.706	0.457	5.89E-65	0	Hspa1a
Fos	8.74E-69	0.564564664	0.83	0.573	2.82E-64	0	Fos
Hspa8	1.11E-67	0.328174629	0.989	0.962	3.58E-63	0	Hspa8
Hspa1b	2.16E-49	0.56299088	0.636	0.431	6.96E-45	0	Hspa1b
Hsp90aa1	4.76E-49	0.491122787	0.855	0.737	1.54E-44	0	Hsp90aa1
Ppp1r15a	2.46E-48	0.319315708	0.766	0.537	7.93E-44	0	Ppp1r15a
Glul	1.01E-44	0.256276092	0.978	0.936	3.27E-40	0	Glul
H3f3b	2.56E-44	0.285772472	0.998	0.983	8.26E-40	0	H3f3b
Ier2	3.05E-43	0.342343821	0.597	0.382	9.84E-39	0	Ier2
Mylip	1.16E-41	0.267051587	0.897	0.782	3.75E-37	0	Mylip
Socs3	9.57E-41	0.377264852	0.708	0.497	3.09E-36	0	Socs3
Gm34455	2.35E-39	0.276166383	0.4	0.222	7.60E-35	0	Gm34455
Mcl1	3.01E-37	0.280883033	0.936	0.799	9.72E-33	0	Mcl1
Rgs2	2.45E-36	0.308993713	0.934	0.859	7.91E-32	0	Rgs2
Pnrc1	6.34E-35	0.25854832	0.849	0.704	2.05E-30	0	Pnrc1
Tsc22d3	4.03E-34	0.303931061	0.556	0.367	1.30E-29	0	Tsc22d3
Tsc22d2	6.82E-34	0.316574335	0.609	0.433	2.20E-29	0	Tsc22d2
Sox4	3.29E-33	0.290361082	0.728	0.562	1.06E-28	0	Sox4
Klf4	6.10E-32	0.356872098	0.357	0.2	1.97E-27	0	Klf4
Ier3	2.02E-30	0.33138991	0.634	0.448	6.52E-26	0	Ier3
Neurl3	7.73E-30	0.285219709	0.614	0.441	2.50E-25	0	Neurl3
Gadd45g	8.20E-30	0.361570482	0.436	0.268	2.65E-25	0	Gadd45g
Rgs1	1.09E-28	0.348258649	0.766	0.605	3.52E-24	0	Rgs1
Neat1	1.92E-27	0.401794253	0.543	0.388	6.21E-23	0	Neat1
Zfp36l1	2.00E-27	0.259341284	0.908	0.796	6.47E-23	0	Zfp36l1
Dnaja1	2.01E-22	0.350299368	0.74	0.63	6.49E-18	0	Dnaja1
Hes1	1.00E-20	0.308277341	0.54	0.396	3.24E-16	0	Hes1
Ccl4	5.33E-20	0.291891989	0.841	0.711	1.72E-15	0	Ccl4
Ccl3	2.18E-19	0.276468218	0.804	0.672	7.04E-15	0	Ccl3
Tmx4	4.34E-18	0.252714358	0.599	0.47	1.40E-13	0	Tmx4
Sgk1	2.31E-16	0.254350866	0.889	0.811	7.47E-12	0	Sgk1
Dnajb1	7.43E-16	0.295231484	0.345	0.239	2.40E-11	0	Dnajb1
Gem	1.02E-13	0.282205376	0.412	0.309	3.29E-09	0	Gem
Cited2	1.49E-13	0.366217837	0.457	0.35	4.82E-09	0	Cited2
Adamts1	3.43E-13	0.428158578	0.335	0.243	1.11E-08	0	Adamts1
P2ry12	3.30E-111	0.358894307	1	0.981	1.07E-106	1	P2ry12
Malat1	9.78E-108	0.286242008	1	0.998	3.16E-103	1	Malat1
Gpr34	1.48E-74	0.30736814	0.993	0.98	4.77E-70	1	Gpr34
Arhgap5	1.65E-69	0.357394226	0.956	0.936	5.32E-65	1	Arhgap5
Ifngr1	3.57E-55	0.292187507	0.96	0.947	1.15E-50	1	Ifngr1
Maf	2.31E-52	0.340824031	0.958	0.94	7.46E-48	1	Maf
Selplg	4.40E-49	0.253336395	0.982	0.974	1.42E-44	1	Selplg
Pnisr	1.61E-44	0.394941281	0.741	0.702	5.21E-40	1	Pnisr
Siglech	3.16E-44	0.252150028	0.983	0.958	1.02E-39	1	Siglech
Vsir	6.92E-42	0.258423035	0.943	0.948	2.23E-37	1	Vsir
Mef2a	9.74E-41	0.250408063	0.966	0.953	3.14E-36	1	Mef2a
Ivns1abp	1.16E-40	0.335640708	0.811	0.823	3.74E-36	1	Ivns1abp
Epb41l2	2.17E-37	0.251961592	0.971	0.96	7.01E-33	1	Epb41l2
Srrm2	2.01E-36	0.253712017	0.897	0.903	6.49E-32	1	Srrm2
Tgfbr1	2.61E-35	0.27066341	0.941	0.93	8.42E-31	1	Tgfbr1
Hpgds	5.61E-35	0.250585474	0.928	0.936	1.81E-30	1	Hpgds
Rsrp1	1.28E-33	0.436379994	0.7	0.683	4.14E-29	1	Rsrp1
Frmd4a	1.03E-32	0.286014693	0.826	0.836	3.32E-28	1	Frmd4a
Pmepa1	5.05E-31	0.270588329	0.92	0.93	1.63E-26	1	Pmepa1
AC149090.1	2.15E-30	0.319457462	0.783	0.773	6.93E-26	1	AC149090.1
Srgap2	6.81E-29	0.263955745	0.865	0.87	2.20E-24	1	Srgap2
Nav2	1.12E-28	0.339945467	0.697	0.677	3.62E-24	1	Nav2
Cd33	1.05E-26	0.253605094	0.841	0.844	3.39E-22	1	Cd33
Cmtm6	1.14E-26	0.254082208	0.822	0.835	3.68E-22	1	Cmtm6
Nrip1	1.10E-25	0.267940762	0.797	0.802	3.54E-21	1	Nrip1
E230029C05Rik	1.54E-25	0.313385167	0.724	0.706	4.98E-21	1	E230029C05Rik
P2ry13	5.41E-24	0.259454464	0.766	0.777	1.75E-19	1	P2ry13
Arglu1	1.58E-23	0.311097128	0.683	0.69	5.11E-19	1	Arglu1
Tanc2	2.71E-23	0.253630188	0.806	0.818	8.75E-19	1	Tanc2
Dock10	1.71E-20	0.288587611	0.677	0.694	5.52E-16	1	Dock10
Ogt	2.08E-20	0.356097199	0.555	0.539	6.72E-16	1	Ogt
Abca9	5.09E-19	0.274567021	0.614	0.602	1.64E-14	1	Abca9
Clec4a3	1.42E-15	0.3135175	0.505	0.485	4.59E-11	1	Clec4a3
Ophn1	2.08E-15	0.262392644	0.663	0.694	6.70E-11	1	Ophn1
3222401L13Rik	3.94E-13	0.259257694	0.259	0.186	1.27E-08	1	3222401L13Rik
Zfp652	8.29E-13	0.252447353	0.556	0.572	2.68E-08	1	Zfp652
Pwwp2a	4.10E-12	0.278811682	0.491	0.484	1.32E-07	1	Pwwp2a
Ttc14	5.17E-12	0.312453104	0.455	0.444	1.67E-07	1	Ttc14
Nsd1	1.75E-09	0.273558515	0.459	0.47	5.65E-05	1	Nsd1
Pan3	6.90E-09	0.270180646	0.517	0.55	0.000222818	1	Pan3
Ppp1r9a	1.39E-08	0.260406217	0.487	0.51	0.000449696	1	Ppp1r9a
Pnn	1.37E-06	0.252663331	0.428	0.445	0.044311187	1	Pnn
Tia1	8.75E-06	0.259036563	0.367	0.371	0.282521142	1	Tia1
Ctsd	1.58E-60	0.266342683	1	1	5.09E-56	2	Ctsd
Ctsb	1.08E-57	0.281269086	1	0.995	3.47E-53	2	Ctsb
Grn	3.66E-56	0.269541524	1	0.976	1.18E-51	2	Grn
Ctsl	3.99E-48	0.25484658	1	0.987	1.29E-43	2	Ctsl
Gnas	6.41E-42	0.257681912	0.987	0.871	2.07E-37	2	Gnas
Ifi27l2a	1.72E-38	0.26333613	0.825	0.58	5.55E-34	2	Ifi27l2a
Nfkbia	7.44E-37	0.305246552	0.915	0.746	2.40E-32	2	Nfkbia
Lgals3bp	7.84E-34	0.268961834	0.824	0.612	2.53E-29	2	Lgals3bp
Ccl41	1.82E-33	0.336806102	0.89	0.711	5.88E-29	2	Ccl4
Ccl31	8.92E-33	0.329960816	0.857	0.672	2.88E-28	2	Ccl3
Ccrl2	6.35E-31	0.259450711	0.618	0.393	2.05E-26	2	Ccrl2
Sgk11	9.94E-30	0.330490815	0.944	0.807	3.21E-25	2	Sgk1
Cst7	8.48E-29	0.2532592	0.466	0.277	2.74E-24	2	Cst7
Gem1	7.12E-27	0.294758408	0.496	0.301	2.30E-22	2	Gem
Id2	7.31E-19	0.274839128	0.656	0.491	2.36E-14	2	Id2
Serpine1	2.79E-13	0.353267323	0.271	0.169	9.01E-09	2	Serpine1
Rplp1	3.44E-138	0.295831495	1	0.998	1.11E-133	3	Rplp1
Rps29	1.05E-132	0.296450982	1	0.996	3.40E-128	3	Rps29
Fau	4.29E-126	0.289452737	1	0.995	1.39E-121	3	Fau
Rpl39	1.65E-122	0.309378738	1	0.995	5.32E-118	3	Rpl39
Rps12	2.48E-115	0.288998081	1	0.995	8.01E-111	3	Rps12
Rpl13	7.34E-106	0.274033889	0.999	0.994	2.37E-101	3	Rpl13
Rpl41	2.01E-105	0.290424263	1	0.992	6.49E-101	3	Rpl41
Rpl37a	4.85E-102	0.285302946	1	0.992	1.57E-97	3	Rpl37a
Rps21	1.28E-100	0.281888869	1	0.995	4.12E-96	3	Rps21
Rpl21	6.20E-99	0.276232895	1	0.991	2.00E-94	3	Rpl21
Rpl27a	1.07E-98	0.271123616	1	0.994	3.44E-94	3	Rpl27a
Rpl32	1.53E-98	0.305216234	1	0.988	4.94E-94	3	Rpl32
Rpl23	1.56E-97	0.274300511	1	0.994	5.04E-93	3	Rpl23
Rps15a	2.51E-97	0.269140254	1	0.991	8.12E-93	3	Rps15a
Rps24	6.85E-97	0.25833469	1	0.993	2.21E-92	3	Rps24
Rpl37	2.71E-96	0.293875602	1	0.991	8.76E-92	3	Rpl37
Rps9	3.73E-95	0.2772507	0.999	0.99	1.20E-90	3	Rps9
Rpl13a	5.21E-94	0.285655836	0.999	0.986	1.68E-89	3	Rpl13a
Rps11	8.11E-94	0.274108734	1	0.992	2.62E-89	3	Rps11
Rpl6	3.01E-92	0.27394567	1	0.992	9.71E-88	3	Rpl6
Rps4x	1.10E-89	0.264942905	0.999	0.989	3.55E-85	3	Rps4x
Rpl30	4.19E-88	0.274798056	1	0.991	1.35E-83	3	Rpl30
Rplp0	6.14E-86	0.284024831	0.997	0.983	1.98E-81	3	Rplp0
Rps20	8.48E-85	0.273651552	1	0.99	2.74E-80	3	Rps20
Rps26	7.61E-84	0.316690064	0.996	0.979	2.46E-79	3	Rps26
Rps8	1.04E-83	0.261342696	0.997	0.99	3.34E-79	3	Rps8
Rps28	2.74E-83	0.277422058	1	0.989	8.84E-79	3	Rps28
Rps10	2.35E-82	0.266631597	1	0.986	7.59E-78	3	Rps10
Rps16	9.64E-82	0.2516753	1	0.99	3.11E-77	3	Rps16
Rps27a	1.37E-80	0.257648104	1	0.989	4.43E-76	3	Rps27a
Rpl35a	3.71E-79	0.250651756	1	0.991	1.20E-74	3	Rpl35a
Rpl28	8.17E-79	0.26383769	0.999	0.986	2.64E-74	3	Rpl28
Rpl19	6.70E-78	0.258524932	0.999	0.988	2.16E-73	3	Rpl19
Rpl26	6.99E-78	0.27949274	0.996	0.978	2.26E-73	3	Rpl26
Rplp2	3.09E-77	0.270223841	0.997	0.985	9.99E-73	3	Rplp2
Rpl36	2.94E-76	0.292190218	1	0.968	9.51E-72	3	Rpl36
Rpl38	5.36E-75	0.270353796	1	0.986	1.73E-70	3	Rpl38
Rpl11	6.82E-75	0.252084591	1	0.984	2.20E-70	3	Rpl11
Rps13	8.68E-75	0.257213403	0.999	0.981	2.80E-70	3	Rps13
Rpl12	7.77E-74	0.267549829	1	0.982	2.51E-69	3	Rpl12
Rps7	9.81E-74	0.262549949	0.999	0.982	3.17E-69	3	Rps7
Rpl17	3.15E-71	0.257384181	0.999	0.985	1.02E-66	3	Rpl17
Rpsa	2.12E-68	0.275421331	0.999	0.983	6.86E-64	3	Rpsa
Rpl10	4.09E-68	0.251011025	0.999	0.982	1.32E-63	3	Rpl10
Rps15	6.69E-68	0.252817794	0.997	0.984	2.16E-63	3	Rps15
Rpl7	7.00E-68	0.262233604	0.999	0.975	2.26E-63	3	Rpl7
Rps27	4.48E-67	0.266778454	0.997	0.987	1.45E-62	3	Rps27
Rps19	1.20E-66	0.25035674	0.997	0.978	3.88E-62	3	Rps19
Rpl35	3.63E-66	0.285365523	0.993	0.956	1.17E-61	3	Rpl35
Rpl22	3.94E-63	0.26263584	0.993	0.97	1.27E-58	3	Rpl22
Rps23	2.08E-62	0.257723375	0.997	0.972	6.70E-58	3	Rps23
Rps2	5.93E-60	0.258134057	0.999	0.974	1.91E-55	3	Rps2
Rpl24	1.74E-56	0.2539748	0.995	0.973	5.61E-52	3	Rpl24
Rpl36a	1.79E-53	0.260484211	0.992	0.95	5.78E-49	3	Rpl36a
Tomm7	1.42E-29	0.255330157	0.85	0.693	4.59E-25	3	Tomm7
Malat11	2.38E-113	0.432849636	1	0.998	7.69E-109	4	Malat1
Rhob1	1.82E-79	0.481076908	1	0.98	5.87E-75	4	Rhob
1-Jun	1.68E-72	0.598183197	0.98	0.933	5.42E-68	4	Jun
Mafb	2.72E-48	0.62667552	0.982	0.973	8.79E-44	4	Mafb
Selplg1	1.40E-43	0.328121166	0.994	0.974	4.52E-39	4	Selplg
Hspa1b1	2.12E-43	1.125521603	0.649	0.457	6.84E-39	4	Hspa1b
Btg21	1.03E-41	0.575619509	0.938	0.87	3.32E-37	4	Btg2
Ubc1	1.82E-41	0.484650554	0.956	0.923	5.86E-37	4	Ubc
Hspa1a1	2.48E-41	1.089981635	0.665	0.494	8.01E-37	4	Hspa1a
Jund1	8.45E-40	0.45828411	0.972	0.933	2.73E-35	4	Jund
P2ry121	8.39E-38	0.276514724	0.998	0.983	2.71E-33	4	P2ry12
Ier51	8.52E-35	0.477362397	0.924	0.873	2.75E-30	4	Ier5
Glul1	6.04E-33	0.502755871	0.952	0.944	1.95E-28	4	Glul
Txnip1	8.78E-33	0.582824673	0.906	0.857	2.84E-28	4	Txnip
Lpcat2	5.46E-30	0.268390785	0.988	0.97	1.76E-25	4	Lpcat2
Maf1	2.80E-28	0.38250452	0.946	0.943	9.04E-24	4	Maf
Hsp90aa11	7.74E-26	0.85337592	0.758	0.762	2.50E-21	4	Hsp90aa1
Vsir1	1.74E-24	0.265398293	0.952	0.946	5.61E-20	4	Vsir
Btg1	1.24E-23	0.379386032	0.948	0.954	3.99E-19	4	Btg1
Ifngr11	1.65E-23	0.270735853	0.954	0.949	5.34E-19	4	Ifngr1
Hspa81	6.70E-22	0.323334787	0.968	0.968	2.16E-17	4	Hspa8
P2ry131	4.26E-20	0.335763891	0.776	0.775	1.37E-15	4	P2ry13
Klf61	1.51E-19	0.48190998	0.796	0.757	4.87E-15	4	Klf6
Mbnl1	2.71E-16	0.255120558	0.916	0.943	8.75E-12	4	Mbnl1
Ssh2	1.21E-15	0.27532563	0.838	0.865	3.91E-11	4	Ssh2
Pag1	1.35E-15	0.326495569	0.788	0.796	4.36E-11	4	Pag1
Kctd12	4.66E-15	0.325892268	0.97	0.961	1.50E-10	4	Kctd12
Gpr183	6.33E-15	0.334777428	0.747	0.713	2.04E-10	4	Gpr183
Smad7	2.45E-14	0.485047979	0.784	0.803	7.89E-10	4	Smad7
Sat1	3.37E-14	0.337786809	0.964	0.972	1.09E-09	4	Sat1
St3gal6	8.27E-13	0.25607351	0.768	0.803	2.67E-08	4	St3gal6
Rgs21	4.75E-12	0.385408107	0.868	0.875	1.53E-07	4	Rgs2
Zfp36l2	5.64E-12	0.310689272	0.824	0.836	1.82E-07	4	Zfp36l2
Mylip1	7.13E-12	0.310967528	0.79	0.808	2.30E-07	4	Mylip
Runx1	5.68E-11	0.352939169	0.774	0.804	1.83E-06	4	Runx1
Sox41	1.73E-10	0.732353555	0.607	0.596	5.58E-06	4	Sox4
Klf21	3.63E-10	0.259326537	0.709	0.634	1.17E-05	4	Klf2
Ppp1r10	4.30E-10	0.303688775	0.573	0.563	1.39E-05	4	Ppp1r10
Slc38a2	8.99E-10	0.368061091	0.621	0.633	2.90E-05	4	Slc38a2
Dleu2	1.69E-09	0.252965636	0.768	0.788	5.46E-05	4	Dleu2
Zfand5	4.10E-09	0.279456115	0.745	0.759	0.000132522	4	Zfand5
Dnaja11	5.13E-09	0.604066681	0.623	0.655	0.00016564	4	Dnaja1
Rhoh	9.81E-09	0.311997616	0.719	0.767	0.000316692	4	Rhoh
Tra2b	1.46E-08	0.25407364	0.707	0.744	0.000471504	4	Tra2b
Usp2	2.90E-08	0.338869331	0.573	0.598	0.000936168	4	Usp2
Jmjd1c	4.07E-08	0.258511289	0.762	0.808	0.001312585	4	Jmjd1c
Lyl1	1.16E-06	0.274684551	0.455	0.46	0.037461454	4	Lyl1
Ptafr	2.60E-05	0.266977597	0.473	0.499	0.840728699	4	Ptafr
Cysltr1	3.59E-05	0.261130958	0.477	0.493	1	4	Cysltr1
Gm47664	4.81E-05	0.262751771	0.443	0.456	1	4	Gm47664
Gm15503	6.71E-05	0.309006871	0.429	0.428	1	4	Gm15503
Cebpa	9.12E-05	0.336894255	0.611	0.683	1	4	Cebpa
Dapp1	0.000222356	0.280960599	0.485	0.525	1	4	Dapp1
Hsp90ab1	0.000509805	0.27403456	0.952	0.958	1	4	Hsp90ab1
Maml3	0.000538993	0.256961642	0.393	0.403	1	4	Maml3
Acox3	0.000632805	0.342815391	0.471	0.505	1	4	Acox3
Gadd45g1	0.000633253	0.641585018	0.331	0.3	1	4	Gadd45g
Lpar6	0.001932012	0.279327435	0.433	0.453	1	4	Lpar6
Hmox1	0.003876382	0.403944319	0.509	0.551	1	4	Hmox1
Mid1ip1	0.0093746	0.285052912	0.487	0.553	1	4	Mid1ip1
Anxa2	1.39E-177	0.605387959	0.45	0.051	4.47E-173	5	Anxa2
Lpl	3.97E-151	1.120471334	0.728	0.189	1.28E-146	5	Lpl
Fxyd5	2.19E-146	0.798520558	0.789	0.239	7.08E-142	5	Fxyd5
Lilrb4a	1.38E-140	0.764010531	0.514	0.091	4.46E-136	5	Lilrb4a
Igf1	6.35E-136	0.602565491	0.38	0.049	2.05E-131	5	Igf1
Lgals1	3.95E-128	1.056698611	0.635	0.165	1.27E-123	5	Lgals1
Gapdh	2.16E-122	0.788683658	0.99	0.935	6.97E-118	5	Gapdh
Ctsb1	4.40E-118	0.661704934	1	0.996	1.42E-113	5	Ctsb
Vim	8.70E-117	0.950331015	0.486	0.098	2.81E-112	5	Vim
Cyp4f18	3.71E-116	0.286607291	0.306	0.035	1.20E-111	5	Cyp4f18
Ftl1	8.14E-115	0.814368191	1	0.998	2.63E-110	5	Ftl1
Slc2a6	3.09E-114	0.302586207	0.334	0.043	9.97E-110	5	Slc2a6
Apoc2	9.97E-114	0.66341333	0.393	0.064	3.22E-109	5	Apoc2
Tmsb4x	2.79E-106	0.428515528	1	1	8.99E-102	5	Tmsb4x
Prdx1	1.12E-103	0.885988443	0.99	0.856	3.62E-99	5	Prdx1
Cd72	2.60E-103	0.450541758	0.416	0.077	8.40E-99	5	Cd72
Gm1673	7.97E-97	0.414973855	0.46	0.097	2.57E-92	5	Gm1673
Dab2	8.18E-93	0.605714918	0.553	0.149	2.64E-88	5	Dab2
Pkm	1.84E-92	0.848929377	0.951	0.713	5.93E-88	5	Pkm
Cd63	3.57E-92	0.668094991	0.992	0.933	1.15E-87	5	Cd63
Serf2	3.28E-89	0.465935518	0.995	0.962	1.06E-84	5	Serf2
Lgals3	6.20E-88	1.25530897	0.424	0.098	2.00E-83	5	Lgals3
Plin2	5.08E-86	1.037997072	0.781	0.342	1.64E-81	5	Plin2
Ctsz	3.04E-85	0.495004344	0.985	0.989	9.81E-81	5	Ctsz
Rpl411	3.05E-85	0.380977382	1	0.993	9.86E-81	5	Rpl41
Emp3	5.86E-85	0.730669571	0.771	0.34	1.89E-80	5	Emp3
Rps22	1.81E-84	0.459582644	0.985	0.977	5.86E-80	5	Rps2
Ifitm2	3.21E-84	0.464809345	0.527	0.144	1.04E-79	5	Ifitm2
Capg	1.05E-81	0.589055487	0.656	0.227	3.40E-77	5	Capg
Anxa5	1.87E-81	0.651187965	0.743	0.311	6.03E-77	5	Anxa5
Ctsd1	6.09E-79	0.460731534	1	1	1.97E-74	5	Ctsd
Apoe	5.59E-76	1.415092581	0.995	0.939	1.80E-71	5	Apoe
Msr1	2.39E-75	0.375763076	0.275	0.045	7.72E-71	5	Msr1
Cpd	2.71E-75	0.463055656	0.707	0.263	8.75E-71	5	Cpd
Pgam1	5.20E-73	0.731234847	0.931	0.583	1.68E-68	5	Pgam1
Gng5	9.25E-73	0.48541267	0.985	0.916	2.99E-68	5	Gng5
Cstb	3.00E-72	0.709934731	0.897	0.512	9.68E-68	5	Cstb
Mif	7.08E-72	0.750197139	0.905	0.558	2.29E-67	5	Mif
Nme2	1.48E-69	0.49801463	0.961	0.834	4.77E-65	5	Nme2
Cd52	4.35E-69	0.533292504	0.969	0.897	1.41E-64	5	Cd52
Cfl1	1.64E-68	0.421552821	0.987	0.942	5.29E-64	5	Cfl1
Tspo	2.32E-66	0.590360259	0.905	0.589	7.49E-62	5	Tspo
Pgk1	7.23E-66	0.648697477	0.779	0.368	2.34E-61	5	Pgk1
Aldh2	2.76E-65	0.464814823	0.728	0.304	8.90E-61	5	Aldh2
Calr	3.58E-65	0.514998292	0.982	0.944	1.16E-60	5	Calr
Nceh1	1.17E-64	0.277525413	0.388	0.096	3.76E-60	5	Nceh1
Sh3bgrl3	2.50E-64	0.410974746	0.995	0.923	8.06E-60	5	Sh3bgrl3
Iqgap1	4.44E-64	0.395201041	0.342	0.08	1.43E-59	5	Iqgap1
Chst1	1.48E-63	0.297169186	0.473	0.136	4.79E-59	5	Chst1
Ifi30	2.63E-61	0.627694757	0.943	0.792	8.50E-57	5	Ifi30
AI506816	4.04E-59	0.353152803	0.65	0.245	1.30E-54	5	AI506816
Aldoa	7.51E-59	0.664160875	0.931	0.679	2.42E-54	5	Aldoa
Fth1	7.60E-59	0.560612012	1	0.999	2.45E-54	5	Fth1
Sh3bgrl	1.99E-58	0.311774408	0.506	0.163	6.42E-54	5	Sh3bgrl
Myl6	4.28E-58	0.471292463	0.979	0.888	1.38E-53	5	Myl6
Rpsa1	4.59E-58	0.342879539	1	0.984	1.48E-53	5	Rpsa
Akr1a1	6.34E-58	0.451976491	0.951	0.796	2.05E-53	5	Akr1a1
Syngr1	7.59E-55	0.4414838	0.977	0.918	2.45E-50	5	Syngr1
Grn1	1.50E-53	0.347472464	0.992	0.978	4.83E-49	5	Grn
Gusb	2.33E-53	0.495087343	0.923	0.716	7.54E-49	5	Gusb
Fabp5	3.03E-53	1.296155867	0.494	0.184	9.80E-49	5	Fabp5
Lrpap1	1.65E-52	0.471732785	0.882	0.547	5.33E-48	5	Lrpap1
Eno1	2.51E-52	0.546628594	0.895	0.577	8.10E-48	5	Eno1
Tmem256	3.10E-51	0.451291154	0.879	0.561	1.00E-46	5	Tmem256
Txn1	1.71E-50	0.498263004	0.784	0.398	5.51E-46	5	Txn1
Ppia	6.60E-50	0.361885259	0.99	0.979	2.13E-45	5	Ppia
Sem1	7.31E-50	0.462155408	0.972	0.77	2.36E-45	5	Sem1
Ldha	8.19E-50	0.599775614	0.83	0.518	2.65E-45	5	Ldha
Rap2b	3.14E-49	0.290981832	0.447	0.144	1.01E-44	5	Rap2b
Gpx1	3.83E-49	0.444709611	0.964	0.799	1.24E-44	5	Gpx1
Cotl1	5.85E-49	0.400724605	0.974	0.91	1.89E-44	5	Cotl1
Aprt	3.64E-48	0.459110698	0.735	0.356	1.17E-43	5	Aprt
Ms4a6c	4.25E-48	0.566371199	0.689	0.342	1.37E-43	5	Ms4a6c
Ucp2	1.95E-47	0.445066399	0.967	0.87	6.29E-43	5	Ucp2
Nme1	2.39E-47	0.431204097	0.738	0.375	7.72E-43	5	Nme1
Gnas1	3.36E-47	0.418546807	0.951	0.884	1.08E-42	5	Gnas
Sec61b	8.23E-46	0.401085415	0.925	0.759	2.66E-41	5	Sec61b
Actb	2.47E-45	0.373555037	1	0.999	7.98E-41	5	Actb
Ctsl1	5.33E-44	0.359424337	0.987	0.99	1.72E-39	5	Ctsl
Lyz2	8.59E-44	0.893543719	0.987	0.894	2.77E-39	5	Lyz2
Psat1	1.01E-43	0.340448172	0.648	0.296	3.27E-39	5	Psat1
Atp6v0c	2.99E-43	0.322721652	0.979	0.964	9.64E-39	5	Atp6v0c
Rpl321	3.26E-43	0.263856471	0.997	0.989	1.05E-38	5	Rpl32
Ybx1	3.96E-43	0.388773949	0.959	0.858	1.28E-38	5	Ybx1
Tpi1	2.82E-42	0.555740004	0.792	0.461	9.10E-38	5	Tpi1
Elob	1.25E-41	0.400488055	0.946	0.757	4.03E-37	5	Elob
Cox5a	2.10E-40	0.397475923	0.915	0.656	6.77E-36	5	Cox5a
Rpl191	2.78E-40	0.250382868	1	0.989	8.97E-36	5	Rpl19
Prelid1	2.96E-40	0.376973205	0.776	0.415	9.57E-36	5	Prelid1
Serpinb6a	5.95E-40	0.319734118	0.298	0.087	1.92E-35	5	Serpinb6a
Rpl10a	5.96E-40	0.274672447	0.99	0.978	1.93E-35	5	Rpl10a
Rps191	6.23E-40	0.27521351	0.99	0.98	2.01E-35	5	Rps19
Crip1	2.91E-39	0.260521604	0.393	0.133	9.38E-35	5	Crip1
Sdf2l1	7.50E-39	0.454360414	0.892	0.673	2.42E-34	5	Sdf2l1
Atp5k	9.05E-39	0.390877565	0.887	0.628	2.92E-34	5	Atp5k
Ifi27l2a1	1.27E-38	0.629847579	0.841	0.6	4.09E-34	5	Ifi27l2a
Fundc2	2.37E-38	0.33442076	0.684	0.335	7.65E-34	5	Fundc2
Tomm6	3.00E-38	0.37366725	0.913	0.66	9.67E-34	5	Tomm6
Tpd52	1.55E-37	0.394653704	0.889	0.642	5.00E-33	5	Tpd52
Atox1	2.36E-37	0.327741429	0.961	0.856	7.61E-33	5	Atox1
Gadd45b	3.11E-37	0.436412451	0.517	0.225	1.00E-32	5	Gadd45b
Pfn1	9.94E-37	0.298116701	0.985	0.967	3.21E-32	5	Pfn1
Cox6b1	1.43E-36	0.342902622	0.938	0.785	4.62E-32	5	Cox6b1
Cox4i1	3.20E-36	0.292285591	0.987	0.93	1.03E-31	5	Cox4i1
Hsp90b1	4.25E-36	0.395561954	0.972	0.948	1.37E-31	5	Hsp90b1
Mt1	8.62E-36	0.61593415	0.951	0.752	2.78E-31	5	Mt1
Cxcl2	7.74E-35	0.549419736	0.265	0.078	2.50E-30	5	Cxcl2
Cd68	1.27E-34	0.338003538	0.974	0.931	4.08E-30	5	Cd68
Atp5j2	1.33E-34	0.327605777	0.923	0.756	4.29E-30	5	Atp5j2
Uqcr10	1.35E-34	0.343853196	0.874	0.609	4.35E-30	5	Uqcr10
Atp5mpl	1.38E-34	0.326918202	0.928	0.735	4.44E-30	5	Atp5mpl
Mpp1	1.50E-34	0.271404003	0.442	0.177	4.85E-30	5	Mpp1
Selenow	1.89E-34	0.368464156	0.722	0.396	6.12E-30	5	Selenow
Glmp	2.29E-34	0.335025709	0.869	0.609	7.40E-30	5	Glmp
Calm3	2.84E-34	0.33674948	0.83	0.508	9.16E-30	5	Calm3
Cd9	2.24E-33	0.349610035	0.987	0.981	7.25E-29	5	Cd9
Gyg	3.48E-33	0.271222066	0.476	0.198	1.12E-28	5	Gyg
Rab32	7.21E-33	0.257369822	0.568	0.266	2.33E-28	5	Rab32
Ppib	7.84E-33	0.289877793	0.969	0.903	2.53E-28	5	Ppib
Gabarap	9.18E-33	0.30413769	0.967	0.925	2.96E-28	5	Gabarap
Akr1b3	1.02E-32	0.333123132	0.805	0.518	3.31E-28	5	Akr1b3
Calm1	2.90E-32	0.368052341	0.964	0.843	9.37E-28	5	Calm1
Cxcl16	3.66E-32	0.389102959	0.738	0.416	1.18E-27	5	Cxcl16
Ero1l	3.97E-32	0.257476209	0.252	0.074	1.28E-27	5	Ero1l
Atp5e	7.86E-32	0.297318463	0.954	0.849	2.54E-27	5	Atp5e
Cox6c	1.02E-31	0.317847458	0.956	0.821	3.28E-27	5	Cox6c
Snx3	1.39E-31	0.339923115	0.864	0.573	4.48E-27	5	Snx3
Ndufa4	1.47E-31	0.327619674	0.941	0.828	4.74E-27	5	Ndufa4
Cyba	3.37E-31	0.258525258	0.992	0.969	1.09E-26	5	Cyba
Tlr2	5.08E-31	0.389117367	0.704	0.415	1.64E-26	5	Tlr2
Arpc1b	5.98E-31	0.304832088	0.941	0.833	1.93E-26	5	Arpc1b
Atp5g1	7.68E-31	0.324336966	0.889	0.574	2.48E-26	5	Atp5g1
Prdx4	9.98E-31	0.251079045	0.715	0.367	3.22E-26	5	Prdx4
Rpl22l1	1.11E-30	0.317702605	0.92	0.77	3.59E-26	5	Rpl22l1
Ctla2b	1.23E-30	0.333628751	0.548	0.274	3.96E-26	5	Ctla2b
Uqcr11	3.28E-30	0.32468445	0.907	0.696	1.06E-25	5	Uqcr11
Tmsb10	6.19E-30	0.439038085	0.83	0.568	2.00E-25	5	Tmsb10
Pdia6	3.57E-29	0.394706222	0.931	0.788	1.15E-24	5	Pdia6
Msrb1	3.58E-29	0.354180191	0.447	0.19	1.16E-24	5	Msrb1
Atp5l	3.64E-29	0.290126044	0.951	0.831	1.18E-24	5	Atp5l
Wfdc17	4.74E-29	0.614518703	0.352	0.136	1.53E-24	5	Wfdc17
Spp1	1.80E-28	2.392723186	0.72	0.462	5.81E-24	5	Spp1
Lamtor2	2.26E-28	0.302634675	0.823	0.545	7.29E-24	5	Lamtor2
Actg1	5.87E-28	0.250935508	0.992	0.974	1.90E-23	5	Actg1
Cox8a	6.42E-28	0.259901124	0.974	0.913	2.07E-23	5	Cox8a
Uqcrq	9.47E-28	0.299009386	0.874	0.645	3.06E-23	5	Uqcrq
Selenoh	9.85E-28	0.255746308	0.586	0.291	3.18E-23	5	Selenoh
Uqcrb	1.12E-27	0.30938052	0.9	0.636	3.61E-23	5	Uqcrb
Gng12	1.39E-27	0.262367188	0.627	0.321	4.50E-23	5	Gng12
Cops9	5.06E-27	0.302178951	0.918	0.731	1.63E-22	5	Cops9
Tmem160	5.69E-27	0.258892604	0.758	0.441	1.84E-22	5	Tmem160
Gm10076	1.67E-26	0.295229697	0.915	0.711	5.40E-22	5	Gm10076
Vps29	1.82E-26	0.290710331	0.72	0.427	5.89E-22	5	Vps29
Ndufc1	3.55E-26	0.282431629	0.794	0.486	1.15E-21	5	Ndufc1
Pdia3	5.57E-26	0.299618687	0.949	0.891	1.80E-21	5	Pdia3
Lipa	6.02E-26	0.33437075	0.738	0.456	1.94E-21	5	Lipa
Ndufa12	9.32E-26	0.276258575	0.72	0.42	3.01E-21	5	Ndufa12
Arhgdib	1.09E-25	0.290866904	0.938	0.815	3.53E-21	5	Arhgdib
Ndufb8	1.75E-25	0.275381127	0.861	0.586	5.65E-21	5	Ndufb8
Timm13	2.51E-25	0.294401141	0.748	0.443	8.10E-21	5	Timm13
Ubl5	2.61E-25	0.293793395	0.92	0.76	8.42E-21	5	Ubl5
Arpc3	3.70E-25	0.279803277	0.961	0.873	1.19E-20	5	Arpc3
Npm1	4.68E-25	0.283943778	0.954	0.848	1.51E-20	5	Npm1
Smdt1	1.78E-24	0.292523514	0.874	0.635	5.74E-20	5	Smdt1
Cst71	3.26E-24	0.316061709	0.555	0.287	1.05E-19	5	Cst7
Ube2l3	3.49E-24	0.300598198	0.843	0.574	1.13E-19	5	Ube2l3
Swi5	3.81E-24	0.269438664	0.838	0.553	1.23E-19	5	Swi5
Tagln2	4.08E-24	0.358146654	0.699	0.414	1.32E-19	5	Tagln2
Bag1	5.06E-24	0.284794955	0.877	0.621	1.63E-19	5	Bag1
Pgd	6.29E-24	0.25943127	0.733	0.406	2.03E-19	5	Pgd
Ndufa2	7.12E-24	0.281531382	0.92	0.737	2.30E-19	5	Ndufa2
Eif5a	9.35E-24	0.345309822	0.866	0.664	3.02E-19	5	Eif5a
Cox7b	9.44E-24	0.313782772	0.866	0.651	3.05E-19	5	Cox7b
Gpi1	1.41E-23	0.344256914	0.828	0.576	4.56E-19	5	Gpi1
Rps27l	2.83E-23	0.286561649	0.871	0.632	9.14E-19	5	Rps27l
Bsg	4.18E-23	0.28276819	0.969	0.913	1.35E-18	5	Bsg
Hif1a	5.21E-23	0.292639906	0.83	0.57	1.68E-18	5	Hif1a
Fam162a	1.22E-22	0.259487427	0.424	0.193	3.95E-18	5	Fam162a
Arpc5	1.25E-22	0.276921586	0.913	0.744	4.04E-18	5	Arpc5
Ndufa13	1.33E-22	0.25825683	0.91	0.76	4.29E-18	5	Ndufa13
Ndufv3	1.53E-22	0.270786905	0.815	0.545	4.95E-18	5	Ndufv3
Atp5g3	1.88E-22	0.30456707	0.697	0.413	6.06E-18	5	Atp5g3
Dbi	3.23E-22	0.298741933	0.859	0.618	1.04E-17	5	Dbi
Ndufa1	3.44E-22	0.288117547	0.758	0.485	1.11E-17	5	Ndufa1
Atp5o	3.92E-22	0.257765979	0.781	0.515	1.26E-17	5	Atp5o
Hint1	4.22E-22	0.268098878	0.941	0.739	1.36E-17	5	Hint1
Atp5h	4.59E-22	0.252690474	0.923	0.774	1.48E-17	5	Atp5h
Eef1g	4.60E-22	0.257647714	0.851	0.605	1.49E-17	5	Eef1g
Atp5j	4.95E-22	0.273679043	0.913	0.72	1.60E-17	5	Atp5j
Ndufb7	1.21E-21	0.269165072	0.82	0.564	3.89E-17	5	Ndufb7
Ifitm3	1.33E-21	0.308335476	0.707	0.42	4.30E-17	5	Ifitm3
Prdx6	1.61E-21	0.279552714	0.553	0.277	5.18E-17	5	Prdx6
Ddost	3.55E-21	0.273674299	0.892	0.698	1.15E-16	5	Ddost
Stmn1	3.91E-21	0.261230695	0.74	0.486	1.26E-16	5	Stmn1
Ran	4.05E-21	0.321234999	0.895	0.64	1.31E-16	5	Ran
Fkbp2	5.04E-21	0.289036958	0.848	0.613	1.63E-16	5	Fkbp2
Ctsc	1.66E-20	0.261583513	0.951	0.906	5.36E-16	5	Ctsc
H2afz	2.50E-20	0.288589184	0.964	0.877	8.06E-16	5	H2afz
Cox5b	2.62E-20	0.252098832	0.884	0.679	8.46E-16	5	Cox5b
Bcl2a1b	2.64E-20	0.342005819	0.943	0.777	8.52E-16	5	Bcl2a1b
Chchd2	3.84E-20	0.26384428	0.949	0.865	1.24E-15	5	Chchd2
Soat1	4.14E-20	0.267499217	0.699	0.424	1.34E-15	5	Soat1
Eif4a1	4.63E-20	0.269694927	0.956	0.858	1.49E-15	5	Eif4a1
Srp14	7.99E-20	0.254205972	0.895	0.68	2.58E-15	5	Srp14
Gas6	1.62E-19	0.335330633	0.704	0.477	5.22E-15	5	Gas6
Cox6a1	2.14E-19	0.254554302	0.846	0.612	6.90E-15	5	Cox6a1
C5ar1	2.41E-19	0.262961768	0.704	0.431	7.78E-15	5	C5ar1
P4hb	3.76E-19	0.250477136	0.82	0.536	1.21E-14	5	P4hb
Micos10	6.69E-19	0.256651706	0.853	0.622	2.16E-14	5	Micos10
Creg1	7.96E-19	0.256068285	0.972	0.899	2.57E-14	5	Creg1
Bax	1.26E-18	0.268791303	0.828	0.596	4.05E-14	5	Bax
Psmb6	2.86E-17	0.273153304	0.815	0.584	9.24E-13	5	Psmb6
Ms4a6d	8.84E-17	0.310657472	0.694	0.452	2.85E-12	5	Ms4a6d
Cebpb	3.82E-16	0.322111192	0.9	0.786	1.23E-11	5	Cebpb
Bnip3	4.01E-16	0.29732356	0.411	0.215	1.29E-11	5	Bnip3
Hspa5	7.42E-16	0.317474054	0.956	0.918	2.40E-11	5	Hspa5
Hmox11	2.35E-15	1.044360405	0.763	0.532	7.60E-11	5	Hmox1
Ccrl21	4.56E-15	0.406725086	0.604	0.414	1.47E-10	5	Ccrl2
Gclm	1.32E-12	0.259459657	0.411	0.228	4.26E-08	5	Gclm
Manf	1.66E-12	0.267072702	0.895	0.75	5.37E-08	5	Manf
Cxcl10	2.13E-09	0.310910512	0.278	0.16	6.87E-05	5	Cxcl10
Kdm6b	1.28E-188	1.119639156	0.841	0.231	4.12E-184	6	Kdm6b
Nfkbiz	1.79E-180	1.29264222	0.938	0.364	5.77E-176	6	Nfkbiz
Cd83	6.31E-169	1.313852701	0.99	0.611	2.04E-164	6	Cd83
Ifrd1	2.18E-162	1.157392946	0.882	0.307	7.03E-158	6	Ifrd1
Ier21	6.76E-149	1.204911677	0.933	0.39	2.18E-144	6	Ier2
Egr11	9.99E-142	1.283437456	0.987	0.578	3.23E-137	6	Egr1
Tnf	4.92E-139	1.391244711	0.699	0.19	1.59E-134	6	Tnf
Pim1	4.30E-137	0.921382626	0.63	0.15	1.39E-132	6	Pim1
Marcksl1	1.70E-136	1.005422039	0.694	0.198	5.48E-132	6	Marcksl1
Junb1	6.18E-136	1.003384034	1	0.865	1.99E-131	6	Junb
Csrnp1	9.22E-129	0.591763518	0.614	0.144	2.98E-124	6	Csrnp1
Fos1	4.36E-126	1.332283976	0.982	0.601	1.41E-121	6	Fos
Il1a	5.09E-122	1.365249634	0.897	0.453	1.64E-117	6	Il1a
H3f3b1	7.09E-119	0.805085656	1	0.985	2.29E-114	6	H3f3b
Nfkbia1	8.32E-118	1.053457678	0.99	0.756	2.69E-113	6	Nfkbia
Fosb	3.43E-116	0.797715095	0.614	0.157	1.11E-111	6	Fosb
Mcl11	8.27E-114	0.877645563	0.995	0.816	2.67E-109	6	Mcl1
Tnfaip3	3.16E-113	0.886123425	0.81	0.325	1.02E-108	6	Tnfaip3
Tgif1	1.37E-111	0.766895649	0.828	0.346	4.42E-107	6	Tgif1
Plekho2	3.84E-110	0.575065508	0.645	0.182	1.24E-105	6	Plekho2
Dusp2	8.74E-106	0.774266216	0.463	0.095	2.82E-101	6	Dusp2
Maff	6.68E-105	0.295585985	0.28	0.033	2.16E-100	6	Maff
Atf31	3.94E-103	1.030461626	0.977	0.636	1.27E-98	6	Atf3
Gadd45b1	1.03E-100	1.058972725	0.65	0.215	3.34E-96	6	Gadd45b
Il1b	9.41E-100	1.648567143	0.427	0.091	3.04E-95	6	Il1b
Dusp11	9.27E-97	0.892812846	0.959	0.512	2.99E-92	6	Dusp1
Rel	2.39E-96	0.736836408	0.895	0.453	7.72E-92	6	Rel
Nfkbid	9.75E-95	0.525052157	0.591	0.167	3.15E-90	6	Nfkbid
Casp4	2.29E-93	0.523703796	0.632	0.194	7.40E-89	6	Casp4
Cebpb1	1.14E-89	0.861762579	0.979	0.78	3.68E-85	6	Cebpb
Dusp8	1.69E-87	0.371797828	0.38	0.076	5.47E-83	6	Dusp8
Nr4a1	4.90E-87	0.777212321	0.625	0.21	1.58E-82	6	Nr4a1
Nlrp3	5.42E-87	0.817231012	0.72	0.296	1.75E-82	6	Nlrp3
Rab20	9.09E-87	0.560297256	0.599	0.194	2.94E-82	6	Rab20
Ccl32	1.96E-81	1.046371514	0.961	0.681	6.34E-77	6	Ccl3
Ppp1r15a1	6.48E-81	0.715780836	0.938	0.559	2.09E-76	6	Ppp1r15a
Ccl42	1.60E-80	1.088951217	0.959	0.722	5.17E-76	6	Ccl4
Actg11	5.80E-76	0.550345976	1	0.974	1.87E-71	6	Actg1
Zfp361	1.35E-75	0.740439352	0.987	0.81	4.37E-71	6	Zfp36
Jund2	1.46E-73	0.659509882	1	0.932	4.73E-69	6	Jund
Rabgef1	1.74E-72	0.297675664	0.326	0.066	5.62E-68	6	Rabgef1
Bcl2a1d	1.25E-71	0.435582303	0.324	0.068	4.03E-67	6	Bcl2a1d
Bcl2a1b1	1.41E-71	0.877680623	0.954	0.776	4.56E-67	6	Bcl2a1b
Icam1	3.77E-70	0.67464511	0.882	0.509	1.22E-65	6	Icam1
Ccnl1	2.89E-69	0.606511046	0.933	0.626	9.34E-65	6	Ccnl1
Birc3	5.67E-69	0.425089424	0.527	0.169	1.83E-64	6	Birc3
Pde4b	3.33E-68	0.402571207	0.476	0.141	1.07E-63	6	Pde4b
Cdkn1a	7.39E-67	0.699288772	0.573	0.208	2.39E-62	6	Cdkn1a
Zc3h12a	8.77E-67	0.4309173	0.468	0.139	2.83E-62	6	Zc3h12a
Rnf19b	2.23E-66	0.534120803	0.676	0.284	7.21E-62	6	Rnf19b
Neat11	5.14E-65	0.714116262	0.82	0.392	1.66E-60	6	Neat1
Ubc2	1.74E-63	0.58787374	0.997	0.921	5.63E-59	6	Ubc
Id21	3.34E-63	0.747680658	0.853	0.491	1.08E-58	6	Id2
Dennd4a	1.02E-62	0.594248551	0.931	0.694	3.28E-58	6	Dennd4a
Trib1	1.28E-62	0.524552241	0.63	0.245	4.13E-58	6	Trib1
Ier31	1.29E-62	0.727331098	0.851	0.461	4.18E-58	6	Ier3
Map3k8	1.96E-62	0.432905465	0.576	0.206	6.32E-58	6	Map3k8
Sqstm1	3.35E-61	0.672265204	0.794	0.424	1.08E-56	6	Sqstm1
Klf41	1.50E-59	0.626609384	0.563	0.209	4.85E-55	6	Klf4
Ccrl22	4.32E-59	0.726024291	0.792	0.401	1.40E-54	6	Ccrl2
Ndel1	1.47E-57	0.443866232	0.674	0.29	4.74E-53	6	Ndel1
Per1	1.59E-57	0.327471347	0.442	0.135	5.12E-53	6	Per1
Arl5c	5.06E-57	0.634752204	0.568	0.229	1.63E-52	6	Arl5c
Atf4	7.80E-56	0.526958014	0.766	0.394	2.52E-51	6	Atf4
Socs31	1.68E-55	0.600221067	0.895	0.515	5.43E-51	6	Socs3
Rasgef1b	1.09E-54	0.362171963	0.491	0.169	3.51E-50	6	Rasgef1b
Tiparp	1.85E-54	0.334068242	0.45	0.145	5.98E-50	6	Tiparp
Brd2	7.24E-53	0.5261974	0.83	0.482	2.34E-48	6	Brd2
Plaur	5.88E-52	0.309712551	0.314	0.08	1.90E-47	6	Plaur
Rrad	9.96E-52	0.524150855	0.416	0.135	3.21E-47	6	Rrad
Plk3	1.32E-51	0.423697488	0.463	0.162	4.26E-47	6	Plk3
Bcl6	1.42E-51	0.324971601	0.383	0.114	4.59E-47	6	Bcl6
Cxcl101	3.06E-51	0.967753979	0.44	0.149	9.87E-47	6	Cxcl10
Sertad1	7.94E-51	0.259248577	0.293	0.071	2.56E-46	6	Sertad1
Snhg1	8.32E-51	0.450640492	0.596	0.251	2.69E-46	6	Snhg1
Creb5	7.15E-50	0.308754381	0.257	0.057	2.31E-45	6	Creb5
Bbc3	1.28E-49	0.38389883	0.473	0.17	4.14E-45	6	Bbc3
Sde2	2.56E-49	0.336526946	0.483	0.174	8.27E-45	6	Sde2
Ddx5	1.09E-48	0.37928374	1	0.986	3.52E-44	6	Ddx5
Tlr21	5.48E-48	0.535176606	0.753	0.412	1.77E-43	6	Tlr2
Nab2	6.03E-48	0.278026581	0.398	0.127	1.95E-43	6	Nab2
Sdc4	5.97E-47	0.766037494	0.488	0.198	1.93E-42	6	Sdc4
Nfe2l2	1.57E-46	0.518067517	0.936	0.711	5.06E-42	6	Nfe2l2
Herpud1	2.19E-46	0.54686518	0.877	0.626	7.07E-42	6	Herpud1
Tsc22d31	3.02E-46	0.500687029	0.728	0.383	9.75E-42	6	Tsc22d3
Osm	5.76E-46	0.465389117	0.555	0.235	1.86E-41	6	Osm
Nfkbib	6.74E-46	0.322138342	0.468	0.176	2.18E-41	6	Nfkbib
Btg11	7.04E-46	0.404960881	1	0.95	2.27E-41	6	Btg1
Ier52	7.58E-46	0.460688102	0.99	0.87	2.45E-41	6	Ier5
Mapkapk2	2.41E-45	0.443871959	0.614	0.289	7.77E-41	6	Mapkapk2
Hist1h1c	3.60E-45	0.542704162	0.666	0.341	1.16E-40	6	Hist1h1c
Mknk2	4.49E-45	0.378406495	0.506	0.203	1.45E-40	6	Mknk2
Skil	4.55E-45	0.415305832	0.956	0.768	1.47E-40	6	Skil
Pim3	4.99E-45	0.267091063	0.301	0.082	1.61E-40	6	Pim3
Tob2	2.58E-44	0.442411293	0.64	0.307	8.34E-40	6	Tob2
Cited21	8.36E-44	0.416610551	0.689	0.349	2.70E-39	6	Cited2
Ints6	8.65E-44	0.419722727	0.375	0.127	2.79E-39	6	Ints6
Stat3	1.25E-43	0.404277091	0.692	0.36	4.04E-39	6	Stat3
Plek	7.63E-43	0.410404845	0.987	0.829	2.46E-38	6	Plek
Slc15a3	1.42E-42	0.378191584	0.91	0.589	4.59E-38	6	Slc15a3
Txnrd1	1.45E-42	0.337320695	0.378	0.129	4.69E-38	6	Txnrd1
Atp6v0c1	1.72E-42	0.370698395	0.997	0.963	5.54E-38	6	Atp6v0c
Nfkb2	4.17E-42	0.271126066	0.337	0.105	1.34E-37	6	Nfkb2
Clic4	5.57E-42	0.288998573	0.27	0.073	1.80E-37	6	Clic4
Zfand51	1.10E-41	0.47175847	0.946	0.744	3.54E-37	6	Zfand5
Klf22	3.04E-40	0.942500055	0.833	0.626	9.80E-36	6	Klf2
Ell2	3.98E-40	0.270645948	0.27	0.075	1.29E-35	6	Ell2
Midn	7.46E-40	0.320299294	0.514	0.217	2.41E-35	6	Midn
Irf2bpl	1.25E-39	0.388526901	0.815	0.502	4.05E-35	6	Irf2bpl
Mob3c	1.68E-38	0.318823041	0.607	0.284	5.44E-34	6	Mob3c
Neurl31	2.80E-38	0.386565676	0.799	0.454	9.02E-34	6	Neurl3
Etv3	5.01E-38	0.388720702	0.586	0.275	1.62E-33	6	Etv3
Pmaip1	6.39E-38	0.316560878	0.455	0.181	2.06E-33	6	Pmaip1
Eif1	7.06E-38	0.303935392	0.995	0.962	2.28E-33	6	Eif1
Gem2	3.35E-37	0.383792888	0.632	0.309	1.08E-32	6	Gem
Hist1h1e	2.61E-36	0.331232616	0.465	0.197	8.41E-32	6	Hist1h1e
Klf62	3.69E-36	0.613601461	0.949	0.747	1.19E-31	6	Klf6
Eif5	4.51E-36	0.414822901	0.913	0.693	1.46E-31	6	Eif5
Vmp1	5.49E-36	0.341978677	0.82	0.497	1.77E-31	6	Vmp1
C5ar11	7.92E-36	0.481700806	0.728	0.429	2.56E-31	6	C5ar1
Gnl3	8.08E-36	0.306329093	0.555	0.258	2.61E-31	6	Gnl3
2-Jun	3.93E-35	0.52805609	0.997	0.933	1.27E-30	6	Jun
Erf	1.21E-34	0.25610072	0.416	0.163	3.91E-30	6	Erf
Gpr84	1.21E-34	0.687901957	0.74	0.466	3.92E-30	6	Gpr84
Sowahc	2.14E-34	0.363839925	0.833	0.554	6.92E-30	6	Sowahc
Btg22	2.86E-34	0.399251194	0.995	0.868	9.25E-30	6	Btg2
Tra2b1	4.40E-34	0.406245083	0.951	0.726	1.42E-29	6	Tra2b
Map2k3	1.13E-33	0.313402849	0.434	0.184	3.65E-29	6	Map2k3
Pnrc11	2.22E-33	0.369511928	0.938	0.719	7.16E-29	6	Pnrc1
Chd4	6.07E-32	0.431123258	0.794	0.548	1.96E-27	6	Chd4
Slfn2	6.11E-32	0.386309673	0.452	0.205	1.97E-27	6	Slfn2
Irf1	1.83E-31	0.32144191	0.46	0.206	5.90E-27	6	Irf1
Spag9	1.86E-31	0.368296712	0.761	0.469	5.99E-27	6	Spag9
Ddit3	4.88E-31	0.275580956	0.504	0.229	1.57E-26	6	Ddit3
Snhg12	1.26E-30	0.317088811	0.617	0.326	4.06E-26	6	Snhg12
Hist1h2ac	2.67E-30	0.335332832	0.265	0.086	8.63E-26	6	Hist1h2ac
Il10ra	7.47E-30	0.341387006	0.882	0.602	2.41E-25	6	Il10ra
Hist1h1d	1.13E-29	0.38854059	0.321	0.122	3.64E-25	6	Hist1h1d
Ube2f	1.36E-29	0.26527512	0.638	0.34	4.41E-25	6	Ube2f
Zfp36l11	2.54E-29	0.384870475	0.951	0.81	8.20E-25	6	Zfp36l1
Nfkb1	3.09E-29	0.413873603	0.807	0.547	9.97E-25	6	Nfkb1
Hspa51	6.60E-29	0.386047469	0.992	0.916	2.13E-24	6	Hspa5
Etf1	1.22E-28	0.30925258	0.563	0.299	3.95E-24	6	Etf1
Ptbp1	3.14E-28	0.292450651	0.643	0.348	1.01E-23	6	Ptbp1
Wsb1	1.96E-27	0.366211215	0.882	0.683	6.33E-23	6	Wsb1
Ptma	2.34E-27	0.266981375	1	0.982	7.54E-23	6	Ptma
Sbno2	8.54E-27	0.304161192	0.571	0.308	2.76E-22	6	Sbno2
Stk17b	1.89E-26	0.265239989	0.553	0.285	6.10E-22	6	Stk17b
Gm344551	2.02E-26	0.297142182	0.494	0.242	6.52E-22	6	Gm34455
Rhob2	4.00E-26	0.360973176	0.997	0.98	1.29E-21	6	Rhob
Pabpc1	4.56E-26	0.28661542	0.972	0.824	1.47E-21	6	Pabpc1
Bcl2a1a	1.87E-25	0.449698673	0.452	0.228	6.04E-21	6	Bcl2a1a
Rlim	1.88E-25	0.273378423	0.599	0.33	6.06E-21	6	Rlim
Pdgfb	2.28E-25	0.393490933	0.838	0.614	7.38E-21	6	Pdgfb
Tagln21	1.66E-24	0.335383786	0.684	0.415	5.37E-20	6	Tagln2
Csf1	2.70E-24	0.479466227	0.396	0.189	8.71E-20	6	Csf1
2410006H16Rik	3.23E-24	0.307633793	0.92	0.698	1.04E-19	6	2410006H16Rik
Cxcl161	8.48E-24	0.344880371	0.666	0.421	2.74E-19	6	Cxcl16
Tnfaip2	1.27E-23	0.386041667	0.324	0.14	4.10E-19	6	Tnfaip2
Tbpl1	2.58E-23	0.250112649	0.509	0.267	8.32E-19	6	Tbpl1
Swap70	4.45E-23	0.287397755	0.627	0.37	1.44E-18	6	Swap70
C3ar1	4.45E-23	0.304783345	0.874	0.664	1.44E-18	6	C3ar1
Odc1	5.51E-23	0.327598653	0.357	0.165	1.78E-18	6	Odc1
Hnrnpdl	1.09E-22	0.287110625	0.704	0.448	3.53E-18	6	Hnrnpdl
Chka	1.21E-22	0.260096726	0.455	0.235	3.90E-18	6	Chka
Arf6	1.41E-22	0.279918579	0.56	0.318	4.55E-18	6	Arf6
Lilrb4a1	1.54E-22	0.260794619	0.272	0.108	4.98E-18	6	Lilrb4a
Zfas1	1.54E-22	0.255241171	0.653	0.388	4.99E-18	6	Zfas1
Ppp1r101	1.70E-22	0.278613037	0.812	0.546	5.49E-18	6	Ppp1r10
Ncl	3.43E-22	0.288528993	0.897	0.694	1.11E-17	6	Ncl
1810026B05Rik	4.62E-22	0.252227613	0.573	0.323	1.49E-17	6	1810026B05Rik
Adamts11	1.79E-21	0.491643814	0.465	0.248	5.79E-17	6	Adamts1
Efhd2	3.05E-21	0.250240872	0.982	0.903	9.84E-17	6	Efhd2
Eif4a11	6.25E-21	0.29663729	0.974	0.857	2.02E-16	6	Eif4a1
Dyrk2	8.62E-21	0.257285314	0.627	0.385	2.78E-16	6	Dyrk2
Cd14	3.92E-20	0.544758336	0.846	0.691	1.27E-15	6	Cd14
Wdr26	7.06E-20	0.277739192	0.815	0.576	2.28E-15	6	Wdr26
Clk1	1.42E-19	0.255045992	0.936	0.739	4.60E-15	6	Clk1
Eif3a	4.45E-19	0.257447185	0.853	0.605	1.44E-14	6	Eif3a
Gls	4.66E-19	0.25612029	0.65	0.415	1.51E-14	6	Gls
Dnajb11	6.40E-19	0.253015949	0.455	0.247	2.07E-14	6	Dnajb1
Gdf15	1.23E-18	0.563748938	0.275	0.122	3.97E-14	6	Gdf15
Zbtb7a	1.48E-18	0.251216342	0.712	0.469	4.78E-14	6	Zbtb7a
Bach1	5.84E-18	0.265308784	0.787	0.554	1.89E-13	6	Bach1
Arf4	3.91E-17	0.261932491	0.913	0.689	1.26E-12	6	Arf4
Srgn	4.38E-17	0.311261522	0.887	0.705	1.41E-12	6	Srgn
Cd74	9.93E-15	0.255155427	0.339	0.176	3.20E-10	6	Cd74
Cenpf	0	1.575434299	0.757	0.067	0	7	Cenpf
Mki67	0	1.558308704	0.771	0.043	0	7	Mki67
Birc5	0	1.289793038	0.812	0.085	0	7	Birc5
Prc1	0	1.147010007	0.594	0.036	0	7	Prc1
Cdc20	0	1.118166731	0.642	0.035	0	7	Cdc20
Hmmr	0	1.101962611	0.618	0.01	0	7	Hmmr
Ccnb2	0	1.088055909	0.743	0.06	0	7	Ccnb2
Cdca8	0	1.012445769	0.67	0.046	0	7	Cdca8
Racgap1	0	0.97852315	0.67	0.042	0	7	Racgap1
Tpx2	0	0.947341844	0.674	0.03	0	7	Tpx2
Ccnb1	0	0.883198439	0.59	0.026	0	7	Ccnb1
Cenpe	0	0.881811857	0.608	0.024	0	7	Cenpe
Ccna2	0	0.774595024	0.587	0.036	0	7	Ccna2
Knl1	0	0.759052159	0.514	0.019	0	7	Knl1
Ckap2l	0	0.734089614	0.545	0.028	0	7	Ckap2l
Kif11	0	0.730427431	0.483	0.013	0	7	Kif11
Kif20b	0	0.70370724	0.514	0.02	0	7	Kif20b
Aspm	0	0.630036623	0.451	0.008	0	7	Aspm
Mis18bp1	0	0.598773323	0.41	0.012	0	7	Mis18bp1
Kif22	0	0.561289918	0.465	0.012	0	7	Kif22
Pimreg	0	0.55197234	0.438	0.011	0	7	Pimreg
Diaph3	0	0.51390295	0.455	0.014	0	7	Diaph3
Cep55	0	0.483876807	0.42	0.012	0	7	Cep55
Shcbp1	0	0.455717122	0.413	0.012	0	7	Shcbp1
Dlgap5	0	0.420918759	0.389	0.009	0	7	Dlgap5
Ckap2	7.46E-304	0.524107292	0.413	0.013	2.41E-299	7	Ckap2
Nuf2	4.86E-303	0.529113507	0.458	0.018	1.57E-298	7	Nuf2
Plk1	1.01E-302	0.460663511	0.396	0.011	3.27E-298	7	Plk1
Cit	3.07E-301	0.510402951	0.392	0.011	9.90E-297	7	Cit
Sgo2a	1.27E-297	0.485799742	0.368	0.009	4.10E-293	7	Sgo2a
Cdca3	5.63E-295	0.870329804	0.653	0.053	1.82E-290	7	Cdca3
Cdkn3	2.88E-293	0.675774002	0.549	0.033	9.31E-289	7	Cdkn3
Ncapg	2.85E-290	0.397364578	0.368	0.01	9.21E-286	7	Ncapg
Nusap1	4.23E-285	0.997289678	0.559	0.037	1.37E-280	7	Nusap1
Kif20a	8.10E-285	0.447868506	0.372	0.01	2.61E-280	7	Kif20a
Cip2a	6.89E-281	0.40438056	0.382	0.012	2.23E-276	7	Cip2a
Bub1	6.38E-280	0.378224874	0.368	0.01	2.06E-275	7	Bub1
Kif23	2.39E-278	0.569635853	0.462	0.022	7.70E-274	7	Kif23
Kif4	2.93E-276	0.39349305	0.378	0.012	9.47E-272	7	Kif4
Knstrn	2.84E-273	0.688324978	0.58	0.043	9.15E-269	7	Knstrn
Lockd	3.26E-270	0.61140429	0.493	0.028	1.05E-265	7	Lockd
Top2a	4.21E-270	1.648909399	0.701	0.077	1.36E-265	7	Top2a
Bub1b	1.36E-269	0.486461628	0.41	0.016	4.38E-265	7	Bub1b
Smc4	1.33E-267	1.116411381	0.743	0.088	4.30E-263	7	Smc4
Kif2c	4.58E-256	0.500452833	0.427	0.021	1.48E-251	7	Kif2c
Prr11	6.63E-254	0.338273893	0.312	0.007	2.14E-249	7	Prr11
Troap	1.60E-253	0.30246932	0.264	0.003	5.18E-249	7	Troap
Melk	2.14E-252	0.354468036	0.33	0.009	6.91E-248	7	Melk
Nek2	1.64E-251	0.284065701	0.267	0.004	5.30E-247	7	Nek2
Cenpa	7.34E-250	1.335865074	0.767	0.109	2.37E-245	7	Cenpa
Sgo1	9.92E-250	0.37317209	0.312	0.008	3.20E-245	7	Sgo1
Cdca2	1.36E-249	0.427444185	0.302	0.007	4.40E-245	7	Cdca2
Ncapd2	4.15E-249	0.522137357	0.434	0.023	1.34E-244	7	Ncapd2
Neil3	4.02E-245	0.337738179	0.288	0.006	1.30E-240	7	Neil3
Cks1b	1.04E-244	0.897223252	0.729	0.092	3.37E-240	7	Cks1b
Ndc80	1.20E-241	0.421741614	0.351	0.013	3.88E-237	7	Ndc80
Pbk	1.44E-240	1.002824211	0.562	0.049	4.64E-236	7	Pbk
Aurka	1.90E-240	0.497886126	0.375	0.016	6.14E-236	7	Aurka
Arhgef39	5.26E-238	0.37115945	0.312	0.009	1.70E-233	7	Arhgef39
Aurkb	8.40E-235	0.536207379	0.431	0.025	2.71E-230	7	Aurkb
Ect2	4.59E-231	0.387793332	0.347	0.013	1.48E-226	7	Ect2
Kif15	7.33E-227	0.55945184	0.399	0.021	2.37E-222	7	Kif15
Trim59	1.67E-224	0.398349576	0.351	0.015	5.40E-220	7	Trim59
Anln	6.77E-224	0.411435207	0.337	0.013	2.19E-219	7	Anln
Tacc3	3.62E-220	0.535185688	0.486	0.037	1.17E-215	7	Tacc3
Ezh2	2.25E-211	0.710781518	0.594	0.064	7.28E-207	7	Ezh2
Ccnf	2.18E-208	0.330080026	0.271	0.007	7.04E-204	7	Ccnf
Rad51ap1	1.05E-207	0.438346247	0.358	0.018	3.39E-203	7	Rad51ap1
Foxm1	1.09E-202	0.285477435	0.271	0.008	3.52E-198	7	Foxm1
Smc2	8.84E-201	1.021624804	0.691	0.103	2.85E-196	7	Smc2
Cdk1	1.63E-200	1.026098542	0.635	0.085	5.25E-196	7	Cdk1
Pclaf	3.66E-200	0.948050698	0.618	0.078	1.18E-195	7	Pclaf
Spc24	2.92E-193	0.44466349	0.41	0.029	9.44E-189	7	Spc24
Tubb4b	1.03E-192	1.258019113	0.767	0.149	3.33E-188	7	Tubb4b
Ube2c	1.96E-187	1.339552775	0.747	0.14	6.32E-183	7	Ube2c
Cks2	4.97E-187	1.148071796	0.799	0.169	1.60E-182	7	Cks2
Mad2l1	1.02E-183	0.338505234	0.403	0.029	3.29E-179	7	Mad2l1
H2afx	1.34E-177	1.040022205	0.66	0.106	4.31E-173	7	H2afx
Asf1b	1.27E-176	0.401458514	0.378	0.027	4.09E-172	7	Asf1b
Spc25	1.68E-176	0.431766681	0.378	0.027	5.42E-172	7	Spc25
Lmnb1	1.81E-174	0.713487372	0.642	0.098	5.85E-170	7	Lmnb1
Esco2	4.37E-174	0.452518449	0.257	0.01	1.41E-169	7	Esco2
Ube2t	4.94E-171	0.30131764	0.295	0.015	1.59E-166	7	Ube2t
Tk1	4.98E-168	0.557230567	0.434	0.04	1.61E-163	7	Tk1
Stmn11	6.32E-167	1.828060751	0.983	0.478	2.04E-162	7	Stmn1
Gas2l3	9.19E-161	0.583837216	0.413	0.039	2.97E-156	7	Gas2l3
Cenpm	6.55E-150	0.372108006	0.34	0.026	2.11E-145	7	Cenpm
Cenpk	2.03E-148	0.282424416	0.281	0.016	6.56E-144	7	Cenpk
Rrm2	4.42E-144	0.55421002	0.358	0.031	1.43E-139	7	Rrm2
Hmgb2	7.49E-143	1.615050154	0.99	0.56	2.42E-138	7	Hmgb2
Tuba1c	6.01E-137	0.76326711	0.649	0.131	1.94E-132	7	Tuba1c
Cdkn2c	1.53E-135	0.87084314	0.615	0.119	4.93E-131	7	Cdkn2c
H2afz1	1.21E-133	1.332704939	0.997	0.877	3.89E-129	7	H2afz
Hist1h1b	8.93E-129	0.50944364	0.312	0.027	2.88E-124	7	Hist1h1b
Fbxo5	7.33E-127	0.356634769	0.319	0.028	2.37E-122	7	Fbxo5
Incenp	9.38E-127	0.618162995	0.514	0.083	3.03E-122	7	Incenp
Slc43a3	1.01E-124	0.275398564	0.292	0.023	3.26E-120	7	Slc43a3
Rrm1	3.28E-123	0.469446638	0.451	0.063	1.06E-118	7	Rrm1
Hirip3	2.85E-121	0.423588511	0.396	0.048	9.19E-117	7	Hirip3
Gm42047	1.56E-114	0.598884271	0.323	0.033	5.02E-110	7	Gm42047
Hmgn2	2.61E-108	0.961693804	0.847	0.344	8.44E-104	7	Hmgn2
Tuba1b	2.82E-108	1.075519285	0.979	0.648	9.12E-104	7	Tuba1b
Tmpo	3.71E-108	0.993488168	0.778	0.265	1.20E-103	7	Tmpo
Nucks1	3.69E-102	0.873170231	0.913	0.427	1.19E-97	7	Nucks1
Dbf4	2.43E-101	0.454191095	0.448	0.075	7.86E-97	7	Dbf4
Clspn	3.83E-100	0.317544432	0.278	0.027	1.24E-95	7	Clspn
Tubb5	4.01E-100	1.21817566	0.983	0.81	1.29E-95	7	Tubb5
Arl6ip1	1.11E-99	1.233679497	1	0.902	3.59E-95	7	Arl6ip1
Rangap1	4.39E-94	0.51055364	0.549	0.121	1.42E-89	7	Rangap1
Gmnn	6.61E-94	0.361010505	0.378	0.057	2.13E-89	7	Gmnn
Cbx5	1.77E-92	0.534377867	0.545	0.121	5.73E-88	7	Cbx5
Ube2s	1.21E-91	0.83283296	0.837	0.355	3.90E-87	7	Ube2s
Hist1h2ap	5.66E-91	0.557550129	0.337	0.048	1.83E-86	7	Hist1h2ap
Ran1	1.95E-90	0.840123139	0.955	0.641	6.28E-86	7	Ran
Reep4	4.09E-86	0.431743434	0.427	0.08	1.32E-81	7	Reep4
Selenoh1	4.11E-86	0.637549043	0.788	0.286	1.33E-81	7	Selenoh
Cenpc1	9.65E-86	0.278392673	0.34	0.049	3.12E-81	7	Cenpc1
Ppia1	9.92E-86	0.568591243	1	0.979	3.20E-81	7	Ppia
Hmgb1	9.86E-85	0.677591011	0.997	0.892	3.18E-80	7	Hmgb1
H2afv	1.24E-84	0.905164236	0.854	0.411	4.01E-80	7	H2afv
Ncapg2	1.03E-83	0.318229814	0.271	0.032	3.34E-79	7	Ncapg2
Tyms	3.54E-83	0.479370776	0.472	0.099	1.14E-78	7	Tyms
Mcm5	9.45E-81	0.268535477	0.271	0.033	3.05E-76	7	Mcm5
Cenpq	3.49E-78	0.324280322	0.354	0.059	1.13E-73	7	Cenpq
Rad21	2.09E-76	0.712857283	0.788	0.334	6.76E-72	7	Rad21
Pmf1	3.29E-76	0.368285846	0.406	0.08	1.06E-71	7	Pmf1
AI5068161	5.71E-75	0.529610405	0.726	0.249	1.84E-70	7	AI506816
Cdkn2d	3.32E-74	0.485652444	0.479	0.114	1.07E-69	7	Cdkn2d
Ccdc34	4.19E-74	0.530681697	0.608	0.179	1.35E-69	7	Ccdc34
Dnajc9	1.05E-72	0.402488098	0.438	0.095	3.38E-68	7	Dnajc9
Nde1	1.53E-72	0.424849745	0.542	0.141	4.94E-68	7	Nde1
Sae1	2.46E-72	0.43469184	0.545	0.146	7.93E-68	7	Sae1
Anp32e	3.02E-70	0.583909067	0.788	0.319	9.76E-66	7	Anp32e
G2e3	8.66E-70	0.399881701	0.385	0.077	2.79E-65	7	G2e3
Hist1h2ae	9.91E-70	0.526071539	0.316	0.055	3.20E-65	7	Hist1h2ae
Mcm7	2.63E-69	0.417782818	0.406	0.086	8.48E-65	7	Mcm7
Wee1	5.16E-68	0.30060227	0.309	0.051	1.66E-63	7	Wee1
Ptma1	1.57E-66	0.499131226	1	0.982	5.07E-62	7	Ptma
Lbr	2.09E-62	0.375235554	0.514	0.14	6.74E-58	7	Lbr
Nt5dc2	2.52E-62	0.356828889	0.438	0.107	8.13E-58	7	Nt5dc2
Hjurp	6.53E-62	0.677165339	0.549	0.178	2.11E-57	7	Hjurp
Rdm1	4.69E-61	0.38213689	0.438	0.11	1.51E-56	7	Rdm1
Psip1	9.24E-61	0.350881193	0.444	0.11	2.98E-56	7	Psip1
Atad2	4.06E-60	0.4741851	0.406	0.098	1.31E-55	7	Atad2
Ckap5	6.17E-60	0.457323446	0.587	0.191	1.99E-55	7	Ckap5
Rnf26	9.72E-58	0.270027419	0.358	0.076	3.14E-53	7	Rnf26
Arhgap11a	2.33E-56	0.30916621	0.396	0.094	7.53E-52	7	Arhgap11a
Ddx39	5.11E-56	0.393430984	0.517	0.159	1.65E-51	7	Ddx39
Lig1	6.45E-56	0.387237326	0.34	0.074	2.08E-51	7	Lig1
Fen1	1.89E-55	0.294581309	0.312	0.063	6.10E-51	7	Fen1
Smc1a	2.18E-54	0.496678124	0.767	0.339	7.05E-50	7	Smc1a
Dek	2.54E-54	0.612953512	0.899	0.536	8.20E-50	7	Dek
Prdx41	2.59E-54	0.52703679	0.799	0.369	8.35E-50	7	Prdx4
Glipr1	2.25E-53	0.351513294	0.469	0.137	7.26E-49	7	Glipr1
Lmf2	3.61E-52	0.306671934	0.385	0.095	1.16E-47	7	Lmf2
Cdkn1a1	3.78E-52	0.670604631	0.58	0.214	1.22E-47	7	Cdkn1a
Usp1	2.44E-51	0.366188301	0.448	0.128	7.87E-47	7	Usp1
Lsm5	9.29E-51	0.439134959	0.74	0.326	3.00E-46	7	Lsm5
Gapdh1	9.47E-51	0.465854801	1	0.935	3.06E-46	7	Gapdh
Hdgf	3.27E-50	0.535577747	0.76	0.371	1.06E-45	7	Hdgf
Anp32b	3.75E-50	0.593607804	0.868	0.515	1.21E-45	7	Anp32b
Ncapd3	4.89E-49	0.365010544	0.333	0.079	1.58E-44	7	Ncapd3
Myef2	8.44E-49	0.342934952	0.427	0.122	2.72E-44	7	Myef2
Hmgn1	3.83E-48	0.511528375	0.948	0.659	1.24E-43	7	Hmgn1
Ncaph	8.04E-48	0.250257064	0.365	0.091	2.60E-43	7	Ncaph
Banf1	1.51E-47	0.424032353	0.694	0.302	4.89E-43	7	Banf1
Calm31	1.95E-47	0.544926263	0.861	0.512	6.29E-43	7	Calm3
Tagln22	4.04E-46	0.575808081	0.792	0.414	1.30E-41	7	Tagln2
Ptgr1	5.24E-46	0.275670296	0.413	0.118	1.69E-41	7	Ptgr1
Tmem237	2.83E-45	0.259673975	0.389	0.105	9.15E-41	7	Tmem237
Lsm2	1.91E-44	0.405582759	0.601	0.236	6.18E-40	7	Lsm2
Hsp90b11	3.00E-44	0.461638286	1	0.947	9.68E-40	7	Hsp90b1
Txn11	3.87E-44	0.475725004	0.785	0.405	1.25E-39	7	Txn1
Gpx11	4.14E-43	0.509515225	0.983	0.801	1.34E-38	7	Gpx1
Ramp1	1.24E-42	0.569631112	0.75	0.403	4.00E-38	7	Ramp1
Jpt1	1.09E-41	0.526684147	0.854	0.518	3.53E-37	7	Jpt1
Nasp	1.16E-41	0.312800912	0.469	0.156	3.76E-37	7	Nasp
Hnrnpa3	4.14E-41	0.443854182	0.948	0.721	1.34E-36	7	Hnrnpa3
Cbfb	5.50E-41	0.322948821	0.649	0.273	1.78E-36	7	Cbfb
Nxt2	1.43E-40	0.463478108	0.653	0.298	4.61E-36	7	Nxt2
Tipin	2.78E-40	0.28353381	0.365	0.104	8.99E-36	7	Tipin
Ybx11	2.81E-40	0.436465716	0.983	0.858	9.07E-36	7	Ybx1
Snrpd1	3.10E-40	0.451038002	0.708	0.341	1.00E-35	7	Snrpd1
Alg8	5.43E-40	0.256969342	0.34	0.092	1.75E-35	7	Alg8
Alyref	2.04E-39	0.360610346	0.615	0.258	6.59E-35	7	Alyref
Fam111a	3.17E-38	0.418952174	0.753	0.379	1.02E-33	7	Fam111a
Hp1bp3	2.06E-37	0.495193462	0.83	0.497	6.65E-33	7	Hp1bp3
Fkbp21	5.79E-37	0.449056118	0.913	0.614	1.87E-32	7	Fkbp2
Ncaph2	2.63E-36	0.269191037	0.382	0.121	8.50E-32	7	Ncaph2
Fzr1	5.90E-36	0.254293759	0.42	0.141	1.90E-31	7	Fzr1
Kmt5a	8.17E-36	0.335242305	0.503	0.193	2.64E-31	7	Kmt5a
Dnmt1	2.33E-35	0.259791453	0.344	0.104	7.52E-31	7	Dnmt1
Milr1	2.49E-35	0.303658327	0.503	0.197	8.04E-31	7	Milr1
Ilf2	1.15E-34	0.269307656	0.521	0.199	3.71E-30	7	Ilf2
Psat11	1.63E-34	0.405029482	0.639	0.303	5.27E-30	7	Psat1
Lsm6	2.98E-34	0.379123351	0.889	0.538	9.63E-30	7	Lsm6
Emp31	3.51E-34	0.454906393	0.691	0.352	1.13E-29	7	Emp3
Exosc8	4.58E-34	0.284822029	0.535	0.215	1.48E-29	7	Exosc8
Hist1h1d1	6.32E-34	0.259171943	0.382	0.122	2.04E-29	7	Hist1h1d
Xpo1	6.63E-34	0.250454743	0.417	0.143	2.14E-29	7	Xpo1
Hnrnpa1	1.72E-33	0.419817309	0.899	0.593	5.55E-29	7	Hnrnpa1
Cbx3	1.07E-32	0.382491419	0.83	0.509	3.47E-28	7	Cbx3
Cpd1	4.94E-32	0.322230033	0.618	0.276	1.59E-27	7	Cpd
Bub3	2.09E-31	0.465817699	0.74	0.447	6.74E-27	7	Bub3
Nsd2	2.16E-31	0.347781513	0.424	0.161	6.98E-27	7	Nsd2
Rps27l1	6.58E-31	0.406382991	0.906	0.635	2.12E-26	7	Rps27l
Cxcl102	8.97E-31	0.986571437	0.406	0.156	2.90E-26	7	Cxcl10
Nrm	1.56E-30	0.285505869	0.514	0.213	5.04E-26	7	Nrm
mt-Nd1	4.30E-30	0.308246386	1	0.995	1.39E-25	7	mt-Nd1
Nudc	1.25E-29	0.318035907	0.708	0.365	4.05E-25	7	Nudc
Ifi301	3.20E-29	0.41125914	0.972	0.793	1.03E-24	7	Ifi30
Gm43305	1.54E-28	0.36289466	0.368	0.137	4.99E-24	7	Gm43305
Hat1	3.12E-28	0.252815516	0.399	0.149	1.01E-23	7	Hat1
Oaz1	3.68E-28	0.276590441	0.997	0.958	1.19E-23	7	Oaz1
Nme11	4.06E-28	0.339529608	0.712	0.383	1.31E-23	7	Nme1
Lsm4	5.18E-28	0.295489928	0.698	0.362	1.67E-23	7	Lsm4
Hnrnpa2b1	6.09E-28	0.339201729	0.979	0.856	1.97E-23	7	Hnrnpa2b1
Srsf3	9.36E-28	0.383781215	0.934	0.74	3.02E-23	7	Srsf3
Rbbp7	1.02E-27	0.277474081	0.587	0.271	3.30E-23	7	Rbbp7
Ndufa41	1.53E-27	0.334642207	0.983	0.827	4.93E-23	7	Ndufa4
Dbi1	1.84E-27	0.355481217	0.896	0.62	5.93E-23	7	Dbi
Hist1h4d	2.92E-27	0.276328477	0.309	0.101	9.44E-23	7	Hist1h4d
Ranbp1	8.19E-27	0.375557821	0.781	0.485	2.65E-22	7	Ranbp1
Hnrnpu	1.64E-26	0.336357247	0.934	0.707	5.30E-22	7	Hnrnpu
Lsm3	2.19E-26	0.286143399	0.51	0.23	7.06E-22	7	Lsm3
Rnaseh2c	2.54E-26	0.307175631	0.729	0.4	8.19E-22	7	Rnaseh2c
Hint11	3.10E-26	0.35483729	0.941	0.743	9.99E-22	7	Hint1
Psma1	3.37E-26	0.33454908	0.847	0.54	1.09E-21	7	Psma1
Mrpl18	4.14E-26	0.258727065	0.608	0.285	1.34E-21	7	Mrpl18
Rbm3	5.57E-26	0.324053074	0.972	0.776	1.80E-21	7	Rbm3
Tmsb101	5.66E-26	0.425561079	0.826	0.573	1.83E-21	7	Tmsb10
Lpl1	1.10E-25	0.339959264	0.479	0.212	3.55E-21	7	Lpl
Ifi27l2a2	1.14E-25	0.730280547	0.84	0.605	3.68E-21	7	Ifi27l2a
Supt16	1.73E-25	0.27779522	0.618	0.311	5.58E-21	7	Supt16
Swi51	2.00E-25	0.320942284	0.858	0.558	6.44E-21	7	Swi5
Apobec3	2.57E-25	0.352942337	0.781	0.487	8.30E-21	7	Apobec3
Nap1l1	8.99E-25	0.384850609	0.799	0.51	2.90E-20	7	Nap1l1
Cox7a2	1.23E-24	0.311445491	0.944	0.721	3.97E-20	7	Cox7a2
Mrpl51	1.55E-24	0.271106902	0.597	0.299	5.01E-20	7	Mrpl51
Sh3bgrl1	1.78E-24	0.265378098	0.417	0.174	5.75E-20	7	Sh3bgrl
Anapc5	2.06E-24	0.284742885	0.608	0.305	6.67E-20	7	Anapc5
Fxyd51	2.43E-24	0.290988127	0.556	0.261	7.84E-20	7	Fxyd5
Brd8	5.00E-24	0.267576059	0.573	0.276	1.61E-19	7	Brd8
Smchd1	5.40E-24	0.341412158	0.774	0.47	1.74E-19	7	Smchd1
Ssr2	9.14E-24	0.290234521	0.701	0.384	2.95E-19	7	Ssr2
Elob1	1.16E-23	0.338607853	0.955	0.76	3.73E-19	7	Elob
Lcorl	2.28E-23	0.399944976	0.503	0.245	7.37E-19	7	Lcorl
Hpf1	4.21E-23	0.279865214	0.604	0.322	1.36E-18	7	Hpf1
Mcm3	4.28E-23	0.268537904	0.417	0.18	1.38E-18	7	Mcm3
Tpm4	4.91E-23	0.273988829	0.58	0.298	1.59E-18	7	Tpm4
B930036N10Rik	7.63E-23	0.269929611	0.472	0.214	2.46E-18	7	B930036N10Rik
Akr1b31	1.02E-22	0.290058781	0.826	0.522	3.29E-18	7	Akr1b3
Prdx11	1.57E-22	0.292788825	0.969	0.859	5.07E-18	7	Prdx1
Ssna1	1.59E-22	0.283573931	0.545	0.273	5.14E-18	7	Ssna1
Nudt4	2.04E-22	0.25686012	0.573	0.288	6.58E-18	7	Nudt4
Hnrnpab	2.18E-22	0.316957253	0.799	0.506	7.02E-18	7	Hnrnpab
Ly6e	2.30E-22	0.280996095	0.997	0.964	7.41E-18	7	Ly6e
Snrpb	4.22E-22	0.292034611	0.875	0.62	1.36E-17	7	Snrpb
Atp5k1	5.95E-22	0.321804152	0.882	0.633	1.92E-17	7	Atp5k
Uqcr101	1.12E-21	0.309487579	0.892	0.613	3.61E-17	7	Uqcr10
Tnf1	2.96E-21	0.394884461	0.455	0.212	9.54E-17	7	Tnf
Gnas2	3.01E-21	0.259896359	0.997	0.883	9.71E-17	7	Gnas
Ccdc88a	4.00E-21	0.289137365	0.503	0.246	1.29E-16	7	Ccdc88a
Tspo1	8.65E-21	0.321638875	0.844	0.598	2.79E-16	7	Tspo
Cenpx	1.18E-20	0.269519624	0.75	0.45	3.81E-16	7	Cenpx
Gusb1	1.60E-20	0.342543611	0.91	0.721	5.17E-16	7	Gusb
Eif5a1	2.13E-20	0.310541976	0.896	0.666	6.89E-16	7	Eif5a
Sfpq	4.59E-20	0.283929283	0.906	0.685	1.48E-15	7	Sfpq
Pcna	1.27E-19	0.427865409	0.552	0.309	4.09E-15	7	Pcna
Anapc11	2.34E-19	0.273479379	0.795	0.495	7.55E-15	7	Anapc11
Ranbp2	3.01E-19	0.298634789	0.604	0.34	9.71E-15	7	Ranbp2
Scd2	4.09E-19	0.252105922	0.472	0.236	1.32E-14	7	Scd2
Ssr1	5.73E-19	0.269739629	0.781	0.493	1.85E-14	7	Ssr1
Cd521	7.14E-19	0.267213353	0.99	0.898	2.31E-14	7	Cd52
Smc6	1.10E-18	0.257824173	0.58	0.314	3.55E-14	7	Smc6
Cwc15	1.11E-18	0.274302979	0.764	0.487	3.58E-14	7	Cwc15
Rpn2	1.15E-18	0.274322786	0.917	0.72	3.70E-14	7	Rpn2
Tmed3	1.37E-18	0.282043469	0.882	0.677	4.43E-14	7	Tmed3
Ppp1cc	1.64E-18	0.258122014	0.844	0.579	5.31E-14	7	Ppp1cc
Ctcf	2.45E-18	0.250974065	0.722	0.426	7.92E-14	7	Ctcf
Calm11	2.68E-18	0.265516133	0.979	0.844	8.64E-14	7	Calm1
Ctsc1	2.81E-18	0.279982662	0.993	0.905	9.06E-14	7	Ctsc
Smc3	8.31E-18	0.251878171	0.517	0.268	2.68E-13	7	Smc3
Ddost1	1.20E-17	0.262937733	0.906	0.7	3.87E-13	7	Ddost
Atp5j1	1.38E-17	0.278918861	0.91	0.723	4.45E-13	7	Atp5j
Atp5o1	1.88E-17	0.251802542	0.812	0.519	6.07E-13	7	Atp5o
Sec11c	3.38E-17	0.262983789	0.958	0.765	1.09E-12	7	Sec11c
Med21	4.33E-17	0.401881437	0.573	0.33	1.40E-12	7	Med21
Cxcl162	4.70E-17	0.259652757	0.698	0.424	1.52E-12	7	Cxcl16
Hacd4	8.81E-17	0.253388972	0.642	0.378	2.84E-12	7	Hacd4
Cd91	1.02E-16	0.250333776	1	0.98	3.29E-12	7	Cd9
Atp5j21	2.18E-16	0.251586593	0.944	0.758	7.04E-12	7	Atp5j2
Dynll1	4.02E-16	0.271685829	0.875	0.663	1.30E-11	7	Dynll1
Phgdh	5.09E-16	0.280109323	0.75	0.512	1.64E-11	7	Phgdh
Pkm1	2.74E-15	0.274645373	0.917	0.719	8.85E-11	7	Pkm
Fundc21	1.11E-14	0.262561493	0.573	0.347	3.59E-10	7	Fundc2
Sdf2l11	1.46E-14	0.27636284	0.892	0.677	4.73E-10	7	Sdf2l1
Ndufb11	1.58E-14	0.258186009	0.844	0.628	5.09E-10	7	Ndufb11
Ncl1	3.18E-14	0.256000295	0.906	0.697	1.03E-09	7	Ncl
Lgals11	3.20E-08	0.267462725	0.33	0.189	0.001033507	7	Lgals1
Ifit3	5.83E-251	1.412853504	0.684	0.062	1.88E-246	8	Ifit3
Slfn5	3.17E-223	0.93426094	0.622	0.056	1.02E-218	8	Slfn5
Rsad2	1.14E-198	0.608379366	0.356	0.016	3.70E-194	8	Rsad2
Irf7	5.69E-178	0.794346371	0.573	0.061	1.84E-173	8	Irf7
Ifit3b	6.65E-158	0.486782668	0.262	0.01	2.15E-153	8	Ifit3b
Oasl2	6.75E-155	0.731738195	0.467	0.044	2.18E-150	8	Oasl2
Ifit2	1.06E-154	0.962219766	0.493	0.051	3.43E-150	8	Ifit2
Ifit1	1.40E-151	0.481724882	0.271	0.012	4.53E-147	8	Ifit1
Ifi204	1.11E-124	1.07067118	0.724	0.161	3.58E-120	8	Ifi204
Usp18	8.66E-118	0.556334082	0.356	0.033	2.79E-113	8	Usp18
Isg15	4.84E-109	0.860791663	0.511	0.08	1.56E-104	8	Isg15
Ifitm31	7.70E-98	1.401500384	0.911	0.42	2.49E-93	8	Ifitm3
Rtp4	1.36E-96	0.673815724	0.56	0.108	4.39E-92	8	Rtp4
Stat1	2.27E-95	0.845741132	0.778	0.233	7.32E-91	8	Stat1
Ifi209	9.72E-95	0.502719438	0.387	0.05	3.14E-90	8	Ifi209
Sp100	1.18E-89	0.662688393	0.618	0.143	3.82E-85	8	Sp100
Xaf1	9.04E-83	0.611972783	0.547	0.119	2.92E-78	8	Xaf1
Stat2	1.48E-81	0.508776477	0.462	0.083	4.77E-77	8	Stat2
Phf11b	3.42E-79	0.599610643	0.524	0.113	1.10E-74	8	Phf11b
Zbp1	5.81E-75	0.347740438	0.293	0.036	1.87E-70	8	Zbp1
Fgl2	8.90E-73	0.422470865	0.413	0.073	2.87E-68	8	Fgl2
Trim30a	7.67E-64	0.845002362	0.862	0.45	2.48E-59	8	Trim30a
Ms4a4c	6.00E-61	0.386142083	0.276	0.039	1.94E-56	8	Ms4a4c
Bst2	6.71E-61	0.877465382	0.902	0.543	2.17E-56	8	Bst2
Rnf213	4.01E-59	0.570482281	0.56	0.164	1.30E-54	8	Rnf213
Ddx58	1.34E-58	0.487580984	0.48	0.119	4.32E-54	8	Ddx58
Ly6a	3.90E-55	0.689108319	0.484	0.13	1.26E-50	8	Ly6a
Ifi207	1.09E-52	0.431920199	0.284	0.048	3.53E-48	8	Ifi207
Phf11d	4.15E-48	0.472910025	0.387	0.091	1.34E-43	8	Phf11d
Ly6e1	3.68E-46	0.504249083	1	0.964	1.19E-41	8	Ly6e
Dhx58	2.40E-43	0.369493874	0.378	0.096	7.74E-39	8	Dhx58
Lgals3bp1	4.93E-43	0.662187485	0.911	0.633	1.59E-38	8	Lgals3bp
Herc6	9.63E-40	0.549340986	0.467	0.152	3.11E-35	8	Herc6
Parp14	5.25E-38	0.535398933	0.564	0.217	1.69E-33	8	Parp14
Sdc3	8.13E-37	0.433633559	0.498	0.174	2.63E-32	8	Sdc3
Ddx60	1.89E-36	0.33490763	0.307	0.074	6.11E-32	8	Ddx60
Trim30d	3.46E-36	0.517828371	0.622	0.275	1.12E-31	8	Trim30d
Fcgr1	2.57E-35	0.569470737	0.938	0.808	8.31E-31	8	Fcgr1
Tor3a	2.53E-34	0.563625182	0.596	0.265	8.16E-30	8	Tor3a
Slfn8	3.74E-33	0.388346008	0.467	0.161	1.21E-28	8	Slfn8
Ifi27l2a3	2.44E-32	0.919106078	0.853	0.607	7.89E-28	8	Ifi27l2a
Ccl12	3.23E-32	1.139152119	0.756	0.463	1.04E-27	8	Ccl12
Ifi35	1.34E-31	0.401493739	0.529	0.211	4.33E-27	8	Ifi35
Ifih1	8.40E-29	0.310199548	0.356	0.111	2.71E-24	8	Ifih1
Irgm1	1.61E-28	0.270400067	0.284	0.076	5.21E-24	8	Irgm1
Epsti1	1.78E-28	0.477219389	0.729	0.413	5.75E-24	8	Epsti1
Tap1	5.35E-26	0.363168189	0.484	0.203	1.73E-21	8	Tap1
H2-K1	4.54E-25	0.500452385	0.978	0.921	1.47E-20	8	H2-K1
Ube2l6	3.43E-23	0.338710168	0.32	0.11	1.11E-18	8	Ube2l6
Eif2ak2	3.64E-23	0.415821104	0.467	0.203	1.17E-18	8	Eif2ak2
Znfx1	3.80E-23	0.39303551	0.48	0.215	1.23E-18	8	Znfx1
Parp9	6.98E-23	0.353132971	0.462	0.201	2.25E-18	8	Parp9
H2-Q7	1.14E-22	0.371818938	0.391	0.154	3.68E-18	8	H2-Q7
Slfn21	1.69E-21	0.410889226	0.471	0.211	5.47E-17	8	Slfn2
Parp12	3.50E-21	0.270302737	0.373	0.143	1.13E-16	8	Parp12
Trim34a	1.05E-20	0.341906999	0.311	0.112	3.41E-16	8	Trim34a
Tspo2	2.82E-20	0.446639481	0.818	0.602	9.10E-16	8	Tspo
Sass6	1.03E-19	0.259103941	0.293	0.102	3.33E-15	8	Sass6
B2m	2.16E-18	0.2724823	1	0.99	6.98E-14	8	B2m
H2-D1	1.48E-17	0.383668731	0.956	0.871	4.79E-13	8	H2-D1
Etnk1	4.67E-17	0.428335133	0.733	0.508	1.51E-12	8	Etnk1
Zup1	5.02E-17	0.374457735	0.613	0.359	1.62E-12	8	Zup1
Ogfr	3.46E-16	0.34464791	0.484	0.256	1.12E-11	8	Ogfr
Cd47	1.35E-15	0.344868022	0.822	0.66	4.37E-11	8	Cd47
Nampt	1.48E-15	0.314993523	0.422	0.202	4.78E-11	8	Nampt
Samhd1	2.36E-15	0.383092446	0.493	0.282	7.60E-11	8	Samhd1
Dtx3l	2.66E-15	0.308810694	0.404	0.2	8.59E-11	8	Dtx3l
Pik3ap1	9.35E-15	0.358848151	0.676	0.449	3.02E-10	8	Pik3ap1
Ms4a6b	2.37E-14	0.330769876	0.764	0.53	7.66E-10	8	Ms4a6b
H2-T23	2.27E-13	0.322813028	0.631	0.407	7.31E-09	8	H2-T23
Psmb9	3.00E-13	0.268893428	0.564	0.339	9.69E-09	8	Psmb9
Fcgr4	3.90E-13	0.363519653	0.453	0.254	1.26E-08	8	Fcgr4
Trim12a	4.31E-13	0.257310627	0.529	0.31	1.39E-08	8	Trim12a
Psme1	7.30E-13	0.292858622	0.884	0.773	2.36E-08	8	Psme1
Sp110	8.97E-13	0.277984579	0.462	0.255	2.89E-08	8	Sp110
Lgals9	1.37E-12	0.321478007	0.769	0.618	4.44E-08	8	Lgals9
Cd522	2.36E-12	0.325517756	0.96	0.9	7.62E-08	8	Cd52
Shisa5	2.82E-12	0.292484732	0.791	0.568	9.11E-08	8	Shisa5
Pttg1	1.23E-11	0.275723691	0.471	0.277	3.96E-07	8	Pttg1
Ccl2	2.39E-11	0.504298762	0.271	0.123	7.72E-07	8	Ccl2
Tor1aip1	3.18E-11	0.306664446	0.827	0.657	1.03E-06	8	Tor1aip1
Zfas11	5.36E-11	0.256217856	0.604	0.398	1.73E-06	8	Zfas1
Cxcl103	2.47E-10	0.749079582	0.32	0.162	7.97E-06	8	Cxcl10
Psmb8	6.13E-10	0.255410332	0.818	0.689	1.98E-05	8	Psmb8
Gbp7	8.61E-10	0.250009467	0.462	0.273	2.78E-05	8	Gbp7
Ms4a6c1	9.70E-10	0.316904961	0.547	0.358	3.13E-05	8	Ms4a6c
Trafd1	8.82E-09	0.278646913	0.507	0.341	0.000284884	8	Trafd1
Ccl43	0.000978861	0.266632203	0.8	0.735	1	8	Ccl4
Ccl33	0.00420422	0.259670476	0.76	0.697	1	8	Ccl3
Myh9	1.31E-14	0.277914528	0.167	0.612	4.24E-10	9	Myh9
Rapgef5	5.83E-12	0.263665179	0.16	0.55	1.88E-07	9	Rapgef5
Atp8a1	2.98E-11	0.288996049	0.199	0.61	9.61E-07	9	Atp8a1
Rsrc2	1.99E-10	0.281679109	0.224	0.652	6.41E-06	9	Rsrc2
Selenow1	3.48E-10	0.254880085	0.115	0.426	1.12E-05	9	Selenow
Atf7ip	4.63E-10	0.280457809	0.122	0.437	1.49E-05	9	Atf7ip
Strn3	5.33E-10	0.309359614	0.096	0.387	1.72E-05	9	Strn3
Ncor1	9.72E-10	0.35449618	0.25	0.692	3.14E-05	9	Ncor1
Pum2	1.04E-09	0.277104546	0.179	0.545	3.35E-05	9	Pum2
Hdlbp	1.30E-09	0.251486302	0.16	0.505	4.19E-05	9	Hdlbp
R3hdm1	1.53E-09	0.253027132	0.109	0.402	4.93E-05	9	R3hdm1
Dennd4a1	1.72E-09	0.393745592	0.269	0.722	5.56E-05	9	Dennd4a
Fubp1	1.99E-09	0.31147923	0.167	0.514	6.44E-05	9	Fubp1
Vgll4	3.09E-09	0.287104774	0.173	0.521	9.99E-05	9	Vgll4
Plxnb2	3.43E-09	0.2797734	0.231	0.642	0.000110741	9	Plxnb2
Herc2	3.87E-09	0.399988284	0.205	0.588	0.000124923	9	Herc2
Vasp	4.29E-09	0.318672592	0.244	0.661	0.000138367	9	Vasp
Mir99ahg	4.42E-09	0.335317537	0.218	0.608	0.000142636	9	Mir99ahg
Wsb11	4.87E-09	0.313159929	0.269	0.708	0.000157295	9	Wsb1
Chd2	5.98E-09	0.440420162	0.167	0.504	0.000192999	9	Chd2
Fam114a2	6.19E-09	0.259460526	0.09	0.352	0.000199686	9	Fam114a2
Acin1	6.75E-09	0.273397526	0.192	0.553	0.00021801	9	Acin1
Clasp2	7.20E-09	0.278927306	0.199	0.567	0.000232502	9	Clasp2
Slc40a1	7.40E-09	0.536857738	0.192	0.545	0.000239044	9	Slc40a1
Brd1	8.75E-09	0.331400026	0.16	0.485	0.000282649	9	Brd1
Resf1	9.34E-09	0.303185417	0.167	0.499	0.000301606	9	Resf1
Chd9	1.01E-08	0.315692583	0.218	0.598	0.000324591	9	Chd9
Usp9x	1.39E-08	0.317574162	0.115	0.394	0.000448402	9	Usp9x
Cdk11b	1.54E-08	0.394084544	0.141	0.442	0.000497708	9	Cdk11b
Snx10	1.55E-08	0.282323275	0.135	0.43	0.000500965	9	Snx10
Tnrc6c	2.25E-08	0.309519165	0.147	0.448	0.000724899	9	Tnrc6c
Nsd11	2.28E-08	0.267578205	0.16	0.476	0.000736404	9	Nsd1
Rbm25	2.45E-08	0.256089741	0.314	0.798	0.000789972	9	Rbm25
Akap13	2.55E-08	0.362278006	0.301	0.769	0.000824595	9	Akap13
Phc3	2.56E-08	0.252684897	0.083	0.327	0.000827079	9	Phc3
Ccnt2	2.59E-08	0.268780778	0.115	0.386	0.000836395	9	Ccnt2
Akap8l	2.74E-08	0.261697251	0.122	0.399	0.000885505	9	Akap8l
Atrx	2.75E-08	0.315799002	0.256	0.672	0.000887875	9	Atrx
Arhgap31	2.95E-08	0.31855268	0.109	0.374	0.000951403	9	Arhgap31
AU020206	3.04E-08	0.389292277	0.147	0.449	0.000981488	9	AU020206
9530068E07Rik	3.31E-08	0.33598867	0.135	0.421	0.001068806	9	9530068E07Rik
Srsf7	3.32E-08	0.261623544	0.199	0.546	0.001073302	9	Srsf7
Cdk12	3.33E-08	0.267263566	0.115	0.385	0.001076267	9	Cdk12
Rsrp11	3.63E-08	0.253254089	0.276	0.697	0.00117292	9	Rsrp1
Arid1a	3.95E-08	0.254316464	0.237	0.63	0.00127395	9	Arid1a
Lpar61	5.70E-08	0.278504756	0.16	0.459	0.001841086	9	Lpar6
Gm476641	5.86E-08	0.261240919	0.16	0.463	0.001892621	9	Gm47664
Zcchc7	7.09E-08	0.484470151	0.212	0.572	0.002288424	9	Zcchc7
Brd7	7.98E-08	0.258724863	0.147	0.435	0.002576336	9	Brd7
Dock4	8.26E-08	0.348022486	0.321	0.806	0.00266595	9	Dock4
Sppl3	8.32E-08	0.261498569	0.135	0.413	0.002685465	9	Sppl3
Phf3	8.58E-08	0.254263196	0.16	0.462	0.002769184	9	Phf3
Slc12a9	8.64E-08	0.295391312	0.16	0.462	0.0027894	9	Slc12a9
Ccdc47	9.76E-08	0.32505843	0.154	0.446	0.003152174	9	Ccdc47
Dctn4	1.03E-07	0.349448017	0.16	0.46	0.003324283	9	Dctn4
Spint1	1.04E-07	0.307862879	0.141	0.422	0.00336126	9	Spint1
Hspd1	1.22E-07	0.36189451	0.173	0.478	0.003924747	9	Hspd1
Ttr	1.25E-07	1.123906906	0.538	0.611	0.004019579	9	Ttr
Mycbp2	1.30E-07	0.346191483	0.282	0.717	0.00421049	9	Mycbp2
Tsc22d32	1.39E-07	0.305932675	0.141	0.414	0.004502556	9	Tsc22d3
Kif21b	1.54E-07	0.259935534	0.141	0.415	0.004982736	9	Kif21b
Dnaja12	1.70E-07	0.336885516	0.282	0.663	0.005490972	9	Dnaja1
Nfat5	1.76E-07	0.270184929	0.115	0.368	0.005683537	9	Nfat5
Zbtb18	1.91E-07	0.318234915	0.16	0.451	0.006157908	9	Zbtb18
Ncoa3	1.97E-07	0.270774805	0.122	0.379	0.006359809	9	Ncoa3
Fchsd2	2.16E-07	0.326765351	0.276	0.689	0.006981448	9	Fchsd2
Gpr1831	2.24E-07	0.354062595	0.301	0.727	0.00722954	9	Gpr183
Cited22	2.90E-07	0.35553854	0.128	0.379	0.009364994	9	Cited2
R3hdm2	3.51E-07	0.27011681	0.115	0.361	0.011344392	9	R3hdm2
Il4ra	3.66E-07	0.314208756	0.083	0.3	0.011826622	9	Il4ra
Nlrp31	4.99E-07	0.317919519	0.103	0.331	0.016099531	9	Nlrp3
Pgam11	5.69E-07	0.326934848	0.25	0.616	0.018356	9	Pgam1
P2rx4	7.22E-07	0.274139959	0.154	0.422	0.023317744	9	P2rx4
Zfp644	7.51E-07	0.396347408	0.16	0.436	0.024250592	9	Zfp644
Trip12	8.26E-07	0.320696071	0.122	0.364	0.026663957	9	Trip12
Kcnq1ot1	8.49E-07	0.263931003	0.135	0.382	0.027399517	9	Kcnq1ot1
Chka1	9.38E-07	0.253674441	0.064	0.255	0.030276898	9	Chka
Hsp90aa12	1.07E-06	0.484313816	0.365	0.772	0.034394922	9	Hsp90aa1
Map11	1.11E-06	0.285531936	0.167	0.446	0.035877354	9	Map11
Nrd1	1.12E-06	0.337395502	0.115	0.348	0.036031138	9	Nrd1
Clk4	1.17E-06	0.253742298	0.115	0.347	0.037805241	9	Clk4
Spire1	1.18E-06	0.324656043	0.122	0.359	0.038193627	9	Spire1
Ranbp21	1.19E-06	0.331847442	0.122	0.359	0.038406485	9	Ranbp2
Dennd1c	1.30E-06	0.337255332	0.109	0.333	0.041936611	9	Dennd1c
mt-Atp6	1.31E-06	0.298964529	0.987	1	0.042230779	9	mt-Atp6
Trpm7	1.38E-06	0.402894692	0.109	0.333	0.044500825	9	Trpm7
Gna12	1.65E-06	0.31827261	0.205	0.52	0.053209433	9	Gna12
Hnrnph1	2.03E-06	0.414281478	0.25	0.61	0.065445057	9	Hnrnph1
Mfsd11	2.07E-06	0.250765673	0.096	0.305	0.066984699	9	Mfsd11
Ap2a2	2.09E-06	0.260588671	0.109	0.329	0.067529643	9	Ap2a2
Ccnl2	2.12E-06	0.294481402	0.122	0.352	0.068564322	9	Ccnl2
Adgrg1	2.25E-06	0.290072029	0.288	0.683	0.072669316	9	Adgrg1
Ttyh3	2.64E-06	0.288615418	0.103	0.314	0.085080981	9	Ttyh3
Prdx61	3.08E-06	0.280111277	0.096	0.301	0.099590471	9	Prdx6
Dnajc1	3.20E-06	0.286865695	0.128	0.359	0.103315406	9	Dnajc1
Fnbp1	3.26E-06	0.288341209	0.128	0.359	0.105232841	9	Fnbp1
Casd1	3.66E-06	0.256864507	0.103	0.31	0.118147395	9	Casd1
Csmd3	3.92E-06	0.339670716	0.154	0.403	0.126700955	9	Csmd3
Tbc1d16	4.85E-06	0.335675894	0.122	0.344	0.156736626	9	Tbc1d16
H2-M3	4.87E-06	0.265881694	0.135	0.366	0.157214876	9	H2-M3
Myo9a	4.91E-06	0.332523092	0.09	0.284	0.158412288	9	Myo9a
Birc6	5.05E-06	0.392722934	0.16	0.416	0.163135249	9	Birc6
Ktn1	7.41E-06	0.465789373	0.212	0.515	0.239095816	9	Ktn1
Ap3d1	7.52E-06	0.273743505	0.103	0.303	0.242800643	9	Ap3d1
Abcc5	8.99E-06	0.289990633	0.096	0.289	0.290083324	9	Abcc5
Zfp869	9.91E-06	0.269960983	0.09	0.276	0.319997344	9	Zfp869
Top2b	1.04E-05	0.312772445	0.115	0.323	0.335132527	9	Top2b
Sipa1l2	1.06E-05	0.337756442	0.122	0.335	0.34246088	9	Sipa1l2
Mgat1	1.09E-05	0.295490737	0.16	0.404	0.350864092	9	Mgat1
Nbeal1	1.15E-05	0.270687628	0.083	0.263	0.370513846	9	Nbeal1
Ndel11	1.17E-05	0.26687232	0.115	0.321	0.37823856	9	Ndel1
Adam10	1.37E-05	0.359071935	0.314	0.717	0.442631973	9	Adam10
Ilkap	1.57E-05	0.281644868	0.09	0.271	0.505965516	9	Ilkap
Elmo1	1.59E-05	0.334028574	0.333	0.761	0.512435083	9	Elmo1
Slc38a21	2.13E-05	0.403653046	0.288	0.642	0.688526734	9	Slc38a2
Mvb12b	3.21E-05	0.256899412	0.103	0.286	1	9	Mvb12b
Ivns1abp1	3.68E-05	0.344539513	0.378	0.833	1	9	Ivns1abp
Ccnl11	3.88E-05	0.266148863	0.295	0.656	1	9	Ccnl1
Mlxipl	3.95E-05	0.300072758	0.135	0.342	1	9	Mlxipl
Ythdc1	4.11E-05	0.383175019	0.205	0.475	1	9	Ythdc1
Dnajb4	4.25E-05	0.269842812	0.122	0.315	1	9	Dnajb4
Oxr1	4.26E-05	0.267561463	0.09	0.26	1	9	Oxr1
mt-Co3	4.75E-05	0.263969379	0.974	1	1	9	mt-Co3
Mib1	4.92E-05	0.359295895	0.096	0.27	1	9	Mib1
Ap1b1	6.46E-05	0.293407258	0.103	0.278	1	9	Ap1b1
Ifrd11	7.03E-05	0.267760579	0.147	0.35	1	9	Ifrd1
Smarcc2	7.44E-05	0.26991933	0.09	0.253	1	9	Smarcc2
Baz2b	7.56E-05	0.420569696	0.128	0.323	1	9	Baz2b
S1pr1	8.96E-05	0.311742931	0.109	0.285	1	9	S1pr1
Ascc3	9.86E-05	0.298267272	0.096	0.26	1	9	Ascc3
Rhoh1	9.99E-05	0.262447628	0.372	0.774	1	9	Rhoh
Tnpo3	0.000100103	0.270505474	0.103	0.272	1	9	Tnpo3
Jup	0.000106769	0.36372423	0.096	0.26	1	9	Jup
Abca1	0.000128146	0.320675531	0.353	0.783	1	9	Abca1
Gm26917	0.000129973	0.718404917	0.135	0.326	1	9	Gm26917
Gba	0.00013969	0.250684978	0.109	0.279	1	9	Gba
Cnot3	0.000186067	0.348504552	0.135	0.321	1	9	Cnot3
Klf10	0.000186932	0.381006947	0.122	0.295	1	9	Klf10
Nhlrc3	0.000197613	0.278785837	0.122	0.297	1	9	Nhlrc3
Snrnp70	0.000217919	0.412229819	0.372	0.824	1	9	Snrnp70
Tra2b2	0.000255577	0.492692286	0.346	0.752	1	9	Tra2b
Tug1	0.00026088	0.308360473	0.128	0.306	1	9	Tug1
Sec61g	0.000265564	0.332997166	0.423	0.885	1	9	Sec61g
AC149090.11	0.000265852	0.430518788	0.372	0.786	1	9	AC149090.1
Fus	0.000291707	0.258434289	0.404	0.872	1	9	Fus
Sf3b1	0.000348443	0.252095716	0.404	0.859	1	9	Sf3b1
Cables1	0.000349254	0.312817542	0.135	0.312	1	9	Cables1
Neat12	0.000442633	0.256114952	0.212	0.426	1	9	Neat1
Macf1	0.000494725	0.367637147	0.365	0.782	1	9	Macf1
Hk2	0.000529415	0.36858391	0.404	0.855	1	9	Hk2
Skil1	0.000537568	0.383319895	0.372	0.792	1	9	Skil
Clk11	0.000850097	0.412397661	0.365	0.763	1	9	Clk1
Socs32	0.000992651	0.324556429	0.288	0.548	1	9	Socs3
Malat12	0.000999065	0.7941394	0.987	0.999	1	9	Malat1
Ccdc152	0.002258408	0.495315931	0.141	0.297	1	9	Ccdc152
Notch2	0.002839192	0.485854963	0.16	0.329	1	9	Notch2
AY036118	0.00551219	0.752882872	0.212	0.413	1	9	AY036118
B430010I23Rik	0.005529987	0.61098288	0.179	0.347	1	9	B430010I23Rik
Brd9	0.007108642	0.60477644	0.212	0.407	1	9	Brd9
