# Supplementary material for: Single‐cell analysis of microglial transcriptomic diversity in subarachnoid haemorrhage
Source: Clin Transl Med. 2022 Apr 22;12(4):e783. doi: 10.1002/ctm2.783 (PMC9029016; doi:10.1002/ctm2.783)
Supplement: Supplementary file 4 — Supplementary Information [file CTM2-12-e783-s002.xlsx]

## Sheet: Sheet1
Genes	logFC	AveExpr	t	P.Value	adj.P.Val	B
Cx3cr1	1.74555	2.46228	95.5839	0	0	3135.36
P2ry12	1.64412	2.23906	84.8774	0	0	2630.8
Hexb	1.63933	3.9545	80.7268	0	0	2436.56
Gpr34	1.4618	2.07568	77.9075	0	0	2305.48
Jun	1.4527	2.42326	49.8642	0	0	1087.39
Selplg	1.3946	1.84287	78.7346	0	0	2343.85
Rhob	1.38649	2.37849	65.9647	0	0	1762.63
Mafb	1.38442	2.12689	64.0504	0	0	1678.21
Siglech	1.38392	1.75967	76.0954	0	0	2221.69
Olfml3	1.37398	2.06421	74.5252	0	0	2149.42
Tmem119	1.31745	1.5725	75.7958	0	0	2207.87
Sparc	1.30867	2.9721	66.5595	0	0	1789.03
Csf1r	1.28197	2.62846	71.6173	0	0	2016.55
Epb41l2	1.1964	1.68423	70.7323	0	0	1976.39
Lpcat2	1.18564	1.66066	71.3809	0	0	2005.81
Kctd12	1.17753	1.85503	62.6685	0	0	1617.85
Cst3	1.1414	5.3756	66.4349	0	0	1783.5
Marcks	1.13896	2.75849	67.7397	0	0	1841.66
Tgfbr1	1.13658	1.3819	66.64	0	0	1792.62
Lair1	1.12421	1.47147	68.2909	0	0	1866.34
Fcrls	1.12326	2.37396	59.3867	0	0	1476.61
Ctsd	1.11985	4.12328	58.2424	0	0	1428.12
Lgmn	1.11831	3.32606	63.3275	0	0	1646.57
Malat1	1.11615	4.9423	34.0416	6.63e-239	6.85e-237	535.574
Mef2c	1.11557	2.10692	62.5409	0	0	1612.3
C1qc	1.11035	3.79762	55.2764	0	0	1304.48
Ccl4	1.08591	1.61331	31.6143	5.26e-208	4.55e-206	464.493
C1qa	1.08456	4.02932	52.4359	0	0	1189.07
Itgb5	1.08049	1.80783	65.0671	0	0	1722.94
Arhgap5	1.07183	1.53119	59.3039	0	0	1473.09
Ctss	1.07016	3.69917	54.8537	0	0	1287.11
Trem2	1.06744	2.62447	58.6824	0	0	1446.72
Plxdc2	1.06396	1.24962	64.5245	0	0	1699.04
Ly86	1.05202	2.1997	55.6992	0	0	1321.92
Ptgs1	1.04787	1.21797	63.9639	0	0	1674.42
Btg2	1.03857	1.78529	40.0562	8.89318162514244e-323	1.45354113006495e-320	728.532
Smad7	1.01798	1.066	52.8408	0	0	1205.33
Cd9	1.01549	2.28361	51.3223	0	0	1144.7
Mef2a	1.01124	1.60086	58.8207	0	0	1452.58
C1qb	0.998614	3.95402	50.1346	0	0	1097.95
Vsir	0.995146	1.45388	60.3423	0	0	1517.41
Sgk1	0.98995	1.2599	45.8445	0	0	934.389
Cd81	0.9711	3.05388	55.559	0	0	1316.13
Pmepa1	0.966392	1.52281	52.4683	0	0	1190.38
Laptm5	0.965322	2.40362	56.5633	0	0	1357.76
Qk	0.963149	2.12114	56.5367	0	0	1356.65
Zfhx3	0.952709	1.32715	56.4622	0	0	1353.55
Hpgds	0.929183	1.44593	53.974	0	0	1251.18
Serpine2	0.92792	1.31776	50.55	0	0	1114.23
Ier5	0.922783	1.49561	43.1309	0	0	835.617
Jund	0.921883	2.1589	35.7492	1.09e-261	1.25e-259	587.997
Irf8	0.918678	1.47686	53.6591	0	0	1238.39
Ctsl	0.917074	2.5496	50.1037	0	0	1096.74
Basp1	0.914493	1.83189	51.5328	0	0	1153.05
Tanc2	0.909826	0.894354	59.4222	0	0	1478.12
Scoc	0.909289	1.64503	51.8506	0	0	1165.69
Unc93b1	0.907051	2.01557	53.3642	0	0	1226.45
Frmd4a	0.895246	0.929308	58.6056	0	0	1443.47
Mtdh	0.879949	1.52353	53.2166	0	0	1220.48
Pag1	0.869632	0.878644	55.338	0	0	1307.02
Golm1	0.868623	1.01848	54.3763	0	0	1267.58
Ccl3	0.864645	1.3528	28.7601	5.02e-174	3.22e-172	386.338
Srgap2	0.863092	1.09287	53.0883	0	0	1215.31
Rrbp1	0.857716	1.638	50.7009	0	0	1120.17
Junb	0.854845	1.91298	30.0813	1.98e-189	1.49e-187	421.768
Zfp36	0.844766	1.54213	33.4995	7.53e-232	7.55e-230	519.344
Crybb1	0.843987	1.25698	44.7894	0	0	895.53
Ccr5	0.843784	1.02226	49.3972	0	0	1069.23
Rhoh	0.838902	0.844618	51.2639	0	0	1142.39
Serinc3	0.837637	2.26861	51.0585	0	0	1134.27
Rgs2	0.832945	1.33846	40.7803	0	0	753.267
Ltc4s	0.830549	1.6929	43.9161	0	0	863.8
Grn	0.82761	2.17293	44.7434	0	0	893.851
Ifngr1	0.824821	1.52488	48.4641	0	0	1033.24
Scamp2	0.82066	1.26508	49.6223	0	0	1077.97
Fcgr3	0.813433	1.88242	45.7135	0	0	929.533
Abhd12	0.812057	1.50403	48.484	0	0	1034.01
Ssh2	0.80791	1.14721	47.177	0	0	984.26
Itgam	0.805995	1.26675	46.9924	0	0	977.3
Bin1	0.802685	1.60075	46.709	0	0	966.648
Maf	0.800073	1.67389	38.7373	1.55e-303	2.31e-301	684.281
Sirpa	0.797116	1.46313	47.6239	0	0	1001.18
Mertk	0.796056	0.870164	52.1231	0	0	1176.56
Man2b1	0.795804	1.5247	45.4302	0	0	919.065
Mylip	0.791437	0.99168	46.0401	0	0	941.656
Hk2	0.790237	1.07841	45.7194	0	0	929.754
Rgs10	0.789149	2.4487	44.0263	0	0	867.783
Btg1	0.784895	1.95576	36.0142	2.66e-265	3.14e-263	596.306
Ctsz	0.781155	2.47922	43.7946	0	0	859.417
Mbnl1	0.778609	1.55692	44.5249	0	0	885.879
Apbb1ip	0.776307	1.15233	47.0546	0	0	979.643
Pde3b	0.765746	0.867707	49.6159	0	0	1077.72
Cyth4	0.760051	1.35314	45.6375	0	0	926.723
Pou2f2	0.759657	1.00348	45.2641	0	0	912.944
Pld4	0.755864	1.41711	44.1801	0	0	873.352
Glul	0.747379	1.77771	37.3855	2.65e-284	3.36e-282	640.024
Cyfip1	0.747312	1.40713	44.4466	0	0	883.029
P2ry13	0.746181	0.824411	48.5523	0	0	1036.63
Cd33	0.74319	1.04171	45.3328	0	0	915.475
Ldhb	0.742662	1.57489	39.7008	1.52881697186532e-317	2.45985465509646e-315	716.508
Picalm	0.741784	1.54339	42.0127	0	0	796.056
Inpp5d	0.739593	1.02915	46.9275	0	0	974.856
Nrip1	0.73116	0.916197	46.0422	0	0	941.736
Dock4	0.730452	0.884194	46.8197	0	0	970.802
Mpeg1	0.729762	1.46121	40.4336	0	0	741.385
Txnip	0.727625	1.47258	31.6993	4.67e-209	4.09e-207	466.912
Nav3	0.72169	0.645877	48.555	0	0	1036.73
Sall1	0.721653	0.744753	48.7687	0	0	1044.95
Gng10	0.717723	1.88444	38.3573	4.43e-298	6.3e-296	671.725
Syngr1	0.70816	1.57343	37.2055	8.87e-282	1.12e-279	634.216
Runx1	0.70798	1.04214	38.3412	7.53e-298	1.06e-295	671.195
Slco2b1	0.707474	0.878388	46.1972	0	0	947.505
Rgs1	0.706913	1.05618	27.1247	9.33e-156	5.18e-154	344.325
Otulinl	0.706677	1.07674	43.7537	0	0	857.943
Adap2	0.704384	0.859439	45.7543	0	0	931.045
Rnase4	0.702337	1.51425	40.2744	0	0	735.956
Egr1	0.701949	0.960946	28.9947	1.01e-176	6.67e-175	392.534
Atf3	0.700242	1.24013	25.005	1.98e-133	9.14e-132	292.992
Cd53	0.69894	1.7957	41.6445	0	0	783.183
Celf2	0.68989	1.18472	41.0871	0	0	763.837
Jmjd1c	0.688697	0.98938	40.6321	0	0	748.182
Smap2	0.688683	1.10171	41.9333	0	0	793.273
Trf	0.687456	1.8571	35.816	1.34e-262	1.56e-260	590.087
Cd37	0.687164	1.07487	42.48	0	0	812.505
Arl4c	0.68694	0.922373	40.7569	0	0	752.462
Lyn	0.684006	1.35468	41.2194	0	0	768.415
E230029C05Rik	0.682385	0.739803	43.6443	0	0	854.005
Nav2	0.678176	0.653819	46.5876	0	0	962.095
Zeb2	0.673661	1.53723	35.1759	6.04e-254	6.74e-252	570.178
Anxa3	0.67047	1.49077	39.3101	7.81999031627792e-312	0	703.371
Pmp22	0.668285	1.15845	38.4521	1.95e-299	2.78e-297	674.848
Ivns1abp	0.665019	0.982689	40.5545	0	0	745.522
Ctsa	0.664506	1.62789	38.2016	7.43e-296	1.03e-293	666.607
Ywhah	0.661908	1.61928	38.7575	7.93e-304	1.19e-301	684.949
Fam102b	0.658306	0.830045	42.1123	0	0	799.553
Fscn1	0.657596	0.76305	42.8386	0	0	825.208
Hexa	0.655096	1.96291	36.4467	3.08e-271	3.69e-269	609.964
Dleu2	0.651749	0.959723	37.8515	7.07e-291	9.47e-289	655.151
Tmcc3	0.65014	0.735681	42.5853	0	0	816.229
Cfh	0.64784	1.1423	37.7059	8.11e-289	1.07e-286	650.411
Sox4	0.637099	0.675976	34.8186	3.62e-249	4e-247	559.185
Skil	0.636901	0.928666	38.4862	6.3e-300	9.15e-298	675.975
F11r	0.636568	0.799264	42.2903	0	0	805.814
Psap	0.634938	2.8224	37.5943	3.05e-287	3.99e-285	646.786
Gpr183	0.627849	0.838086	35.3464	3.07e-256	3.46e-254	575.457
Slc29a3	0.627355	0.72297	43.3308	0	0	842.759
Klf6	0.626049	1.28655	25.4978	1.76e-138	8.45e-137	304.605
Entpd1	0.61977	0.88808	38.9151	4.2e-306	6.36e-304	690.186
Elmo1	0.619059	0.813754	40.085	3.95252516672997e-323	6.51178521218763e-321	729.512
Hpgd	0.618853	1.29555	33.0753	2.17e-226	2.1e-224	506.785
Mgat4a	0.618737	0.651128	43.558	0	0	850.906
Hsp90b1	0.610751	1.85842	34.127	5.05e-240	5.24e-238	538.148
Bhlhe41	0.604882	0.77507	37.7861	5.97e-290	7.95e-288	653.019
Ctsh	0.604758	1.8132	34.4717	1.45e-244	1.57e-242	548.594
Ecscr	0.603202	0.779375	38.727	2.18e-303	3.24e-301	683.937
Sat1	0.599496	2.23832	30.0447	5.38e-189	4.03e-187	420.767
Fchsd2	0.597684	0.694008	39.3789	7.76921033113421e-313	1.20341589278375e-310	705.679
Bmp2k	0.59634	0.954952	36.6321	8.47e-274	1.03e-271	615.855
Cmtm6	0.594691	1.0132	36.6922	1.25e-274	1.53e-272	617.769
Dennd4a	0.594222	0.755746	36.682	1.73e-274	2.11e-272	617.443
Git2	0.591313	0.84443	37.4652	2.01e-285	2.61e-283	642.602
Abi3	0.589834	0.840053	37.8801	2.78e-291	3.77e-289	656.085
Rasgrp3	0.585675	0.724632	39.4034	3.41529659005546e-313	5.32991699422466e-311	706.5
Cd83	0.583796	0.808909	29.7178	3.9e-185	2.8e-183	411.89
Aif1	0.582844	1.84679	31.6684	1.13e-208	9.82e-207	466.033
Susd3	0.573808	0.746677	38.4684	1.14e-299	1.64e-297	675.385
Luc7l2	0.569222	1.19365	33.0139	1.32e-225	1.27e-223	504.976
St3gal6	0.568521	0.943259	34.5121	4.25e-245	4.62e-243	549.822
Itga6	0.567042	0.849393	35.5964	1.29e-259	1.46e-257	583.226
AC149090.1	0.565922	0.896665	34.3774	2.56e-243	2.71e-241	545.728
Daglb	0.562918	0.737377	38.0265	2.31e-293	3.18e-291	660.869
Capza2	0.559567	2.11042	35.7218	2.56e-261	2.92e-259	587.139
Ctsf	0.558814	0.713369	37.872	3.62e-291	4.88e-289	655.819
Atp6v0b	0.558295	1.68317	34.3806	2.33e-243	2.48e-241	545.823
Timp2	0.557141	1.49715	31.2908	5.03e-204	4.23e-202	455.336
Bin2	0.555844	0.960045	34.5917	3.76e-246	4.1e-244	552.247
Fcgr1	0.555345	0.977976	33.8943	5.6e-237	5.7e-235	531.142
Calr	0.553338	1.82284	30.6264	5.98e-196	4.74e-194	436.762
Fgd2	0.553064	0.632753	39.2033	2.79805395636109e-310	4.27e-308	699.796
Cebpa	0.550584	0.742869	33.3994	1.48e-230	1.47e-228	516.368
Nfkbia	0.550009	1.45101	20.7324	2.74e-93	8.09e-92	200.74
Slc2a5	0.549386	0.553661	39.6516	8.0616829770297e-317	1.28714070689938e-314	714.846
Ophn1	0.547481	0.693378	37.0249	2.96e-279	3.7e-277	628.41
Lag3	0.545391	0.609438	36.8434	9.94e-277	1.23e-274	622.598
Cttnbp2nl	0.54327	0.732764	36.5856	3.73e-273	4.5e-271	614.374
Dst	0.540188	0.740317	34.3841	2.09e-243	2.24e-241	545.93
Pdgfb	0.539293	0.696665	31.3955	2.61e-205	2.21e-203	458.292
Ctsb	0.539064	3.11607	27.138	6.69e-156	3.73e-154	344.657
Camk1	0.538934	1.20955	32.2498	6.38e-216	5.78e-214	482.703
Creg1	0.538745	1.45051	29.6566	2.04e-184	1.44e-182	410.236
Tcn2	0.53853	1.02016	33.2246	2.64e-228	2.58e-226	511.19
Slc7a8	0.535923	0.631801	38.1634	2.6e-295	3.6e-293	665.354
Fermt3	0.535015	0.988649	32.7131	9.03e-222	8.33e-220	496.158
Usp2	0.534719	0.540831	38.3357	9.02e-298	1.26e-295	671.015
Comt	0.534617	1.02998	33.4219	7.59e-231	7.57e-229	517.036
Dock10	0.531775	0.705787	35.2345	9.84e-255	1.1e-252	571.991
Cd300c2	0.531278	1.3808	30.5838	1.94e-195	1.52e-193	435.585
Adgrg1	0.530524	0.649501	36.4317	4.96e-271	5.91e-269	609.488
Zfp36l2	0.529042	1.19468	27.7445	1.42e-162	8.34e-161	360.004
Hspa5	0.527985	1.61872	27.6939	5.17e-162	3.02e-160	358.712
Tmem173	0.527226	0.603291	37.6912	1.31e-288	1.72e-286	649.933
Cd164	0.524645	0.879074	32.9619	6.12e-225	5.8e-223	503.448
Ikzf1	0.524616	0.682446	36.2647	9.86e-269	1.17e-266	604.199
Wnk1	0.524396	1.221	30.6182	7.5e-196	5.92e-194	436.536
Fam49b	0.521724	1.55933	31.201	6.33e-203	5.19e-201	452.807
Itm2c	0.518168	1.22995	31.106	9.15e-202	7.45e-200	450.138
Ddx5	0.517196	2.31936	31.3717	5.12e-205	4.32e-203	457.618
Foxn3	0.51484	0.845116	32.7342	4.86e-222	4.53e-220	496.776
Pycard	0.514748	1.29473	29.5348	5.45e-183	3.74e-181	406.955
Csnk1e	0.513531	0.776671	33.8977	5.05e-237	5.16e-235	531.246
Son	0.513345	1.43711	29.5358	5.31e-183	3.66e-181	406.98
Fus	0.509757	1.16014	29.7012	6.11e-185	4.38e-183	411.44
Sft2d1	0.50888	0.842255	33.074	2.25e-226	2.17e-224	506.747
Asph	0.50689	0.701576	34.1686	1.43e-240	1.5e-238	539.405
Pdia3	0.506129	1.38908	29.333	1.23e-180	8.33e-179	401.54
Tpp1	0.505729	1.00465	31.0764	2.11e-201	1.71e-199	449.306
Cxxc5	0.505314	0.602212	35.7589	8.02e-262	9.25e-260	588.3
Slc15a3	0.504359	0.674402	29.9618	5.16e-188	3.78e-186	418.51
Cd68	0.502769	1.64959	27.0192	1.31e-154	7.24e-153	341.686
Ubc	0.501832	1.83219	23.5745	2.97e-119	1.17e-117	260.404
Retreg1	0.500857	0.769365	32.9946	2.34e-225	2.24e-223	504.41
Ncf1	0.500637	0.968976	30.2212	4.29e-191	3.27e-189	425.595
Snx18	0.499652	0.835079	31.9467	3.95e-212	3.5e-210	473.981
Fyb	0.499252	1.21615	28.3579	1.89e-169	1.16e-167	375.814
Tpst2	0.497856	0.723707	33.5111	5.33e-232	5.37e-230	519.689
Plek	0.496332	1.18336	27.546	2.24e-160	1.28e-158	354.95
Tyrobp	0.491971	3.29355	26.8469	9.64e-153	5.21e-151	337.395
Tacc1	0.489758	0.911011	29.9966	2e-188	1.48e-186	419.457
Wasf2	0.489373	1.13924	29.9485	7.41e-188	5.42e-186	418.148
Efhd2	0.488395	1.45311	28.1523	3.94e-167	2.41e-165	370.482
Tmem176b	0.48799	1.31723	26.0653	2.1e-144	1.07e-142	318.22
Icam1	0.486281	0.557951	29.2109	3.22e-179	2.15e-177	398.279
P2ry6	0.485939	0.775771	30.952	6.86e-200	5.52e-198	445.825
Snrnp70	0.485397	0.991385	29.6961	7.01e-185	5e-183	411.303
Ighm	0.484822	0.837228	30.1498	3.03e-190	2.29e-188	423.64
Samsn1	0.482759	0.847673	29.4894	1.85e-182	1.26e-180	405.733
Tgfb1	0.482708	0.878247	29.6054	8.14e-184	5.65e-182	408.854
Wsb1	0.481979	0.737606	31.2158	4.18e-203	3.44e-201	453.222
Gns	0.480901	0.852405	30.6726	1.66e-196	1.32e-194	438.045
Abca1	0.477937	0.929932	28.5532	1.15e-171	7.28e-170	380.911
Ski	0.476266	0.738693	32.386	1.24e-217	1.13e-215	486.642
Mir99ahg	0.475852	0.555537	33.3315	1.11e-229	1.09e-227	514.354
Il6ra	0.475413	0.660128	32.5011	4.36e-219	3.99e-217	489.984
Il1a	0.473965	0.473403	30.48	3.44e-194	2.68e-192	432.714
Lamp2	0.470422	1.44895	27.9205	1.55e-164	9.38e-163	364.512
Col27a1	0.468099	0.429277	36.9203	8.47e-278	1.05e-275	625.058
Itm2b	0.468074	3.78231	37.9767	1.18e-292	1.61e-290	659.239
Rbm39	0.467895	1.38986	27.6436	1.86e-161	1.08e-159	357.431
Saraf	0.467202	0.997812	29.6948	7.26e-185	5.16e-183	411.268
Atp2c1	0.466809	0.738895	28.9211	7.15e-176	4.62e-174	390.584
Man1a2	0.463189	0.614791	32.7132	8.99e-222	8.33e-220	496.162
Map4k4	0.462346	0.866003	28.9485	3.46e-176	2.26e-174	391.311
Slc16a6	0.461645	0.499991	34.279	5.07e-242	5.31e-240	542.745
Gal3st4	0.459692	0.485148	34.9915	1.78e-251	1.98e-249	564.494
Macf1	0.45821	0.971953	26.167	1.78e-145	9.06e-144	320.689
Il10ra	0.45759	0.580861	32.6455	6.49e-221	5.96e-219	494.187
Lrp1	0.456691	0.882012	28.4467	1.86e-170	1.16e-168	378.129
Srrm2	0.456502	1.35128	26.8571	7.48e-153	4.06e-151	337.647
Tmem86a	0.456025	0.723167	30.0084	1.45e-188	1.07e-186	419.779
Cd180	0.455012	0.551087	32.1085	3.77e-214	3.4e-212	478.629
Havcr2	0.452959	0.55874	32.9199	2.1e-224	1.98e-222	502.214
Plekho1	0.452018	0.844438	29.1279	2.95e-178	1.95e-176	396.069
Rnf13	0.451147	0.883165	28.9285	5.87e-176	3.82e-174	390.781
Ppfia4	0.449688	0.735275	29.1452	1.86e-178	1.23e-176	396.53
Pik3r1	0.448979	0.687447	29.2767	5.56e-180	3.72e-178	400.035
Sowahc	0.447997	0.540367	31.4635	3.81e-206	3.26e-204	460.213
Herpud1	0.447818	0.652591	29.7397	2.15e-185	1.56e-183	412.482
St3gal5	0.446785	0.520366	33.3406	8.47e-230	8.37e-228	514.625
Blnk	0.446695	0.581122	31.995	9.86e-213	8.78e-211	475.367
Zfand5	0.443194	1.03212	23.6403	6.87e-120	2.74e-118	261.867
Asah1	0.441964	1.30799	26.266	1.59e-146	8.2e-145	323.097
Snx5	0.439706	1.47412	25.4513	5.32e-138	2.53e-136	303.501
Clk1	0.438674	0.919179	25.7033	1.3e-140	6.37e-139	309.506
Ints6l	0.436787	0.488174	32.9911	2.59e-225	2.47e-223	504.305
Slc1a3	0.436524	0.570053	28.3655	1.55e-169	9.56e-168	376.012
Dusp6	0.435799	0.721749	27.4435	3.02e-159	1.72e-157	352.352
Commd8	0.43511	0.868088	27.7641	8.58e-163	5.08e-161	360.505
Socs3	0.434872	0.70096	22.4377	1.64e-108	5.82e-107	235.718
Frmd4b	0.432932	0.702767	28.7426	7.96e-174	5.08e-172	385.878
Tent5c	0.432225	0.480016	31.9386	4.97e-212	4.39e-210	473.75
Ly6e	0.431711	2.10361	22.9045	7.25e-113	2.67e-111	245.725
Sall3	0.430263	0.377985	34.0285	9.87e-239	1.01e-236	535.178
Csf3r	0.430135	0.660572	28.4474	1.83e-170	1.14e-168	378.147
Cflar	0.428819	0.695188	29.0607	1.76e-177	1.16e-175	394.284
Cd84	0.428152	0.773041	27.4111	6.85e-159	3.91e-157	351.532
Arhgap17	0.427918	0.700898	27.7528	1.15e-162	6.76e-161	360.216
Rbm25	0.427788	0.957032	26.1355	3.82e-145	1.94e-143	319.924
Tmem59	0.425338	1.46342	25.826	6.82e-142	3.39e-140	312.448
Evi2a	0.424303	0.787772	27.3838	1.37e-158	7.77e-157	350.843
Sf3b1	0.424267	1.14752	25.5181	1.08e-138	5.25e-137	305.089
Arsb	0.423989	0.5496	30.372	6.78e-193	5.23e-191	429.736
Ckb	0.423336	1.57953	22.7421	2.42e-111	8.78e-110	242.221
Zfp36l1	0.423151	1.37904	18.9654	1.15e-78	2.72e-77	167.153
Pros1	0.421659	0.652521	28.9212	7.12e-176	4.62e-174	390.589
Rps6ka1	0.420661	0.619361	29.7349	2.45e-185	1.77e-183	412.351
1700017B05Rik	0.420553	0.506403	31.2765	7.54e-204	6.31e-202	454.933
Selenop	0.417964	2.32149	21.5357	2.52e-100	8.19e-99	216.906
Irf2bp2	0.417756	1.01464	23.7907	2.38e-121	9.65e-120	265.223
Lrba	0.417703	0.451535	31.7288	2.01e-209	1.77e-207	467.753
B2m	0.414912	2.64932	24.5307	1.2e-128	5.23e-127	282.001
Fcer1g	0.414039	3.19359	22.5847	7.12e-110	2.57e-108	238.848
Hps4	0.413331	0.476488	32.0963	5.34e-214	4.8e-212	478.279
Klf2	0.412579	1.31932	13.6779	3.66e-42	4.61e-41	83.4189
Nktr	0.412571	0.839975	25.0599	5.47e-134	2.53e-132	294.277
Crlf3	0.412241	0.659685	27.6581	1.29e-161	7.49e-160	357.8
Coro1a	0.411883	1.31782	22.4509	1.24e-108	4.41e-107	235.998
Akirin2	0.411874	0.720362	27.732	1.95e-162	1.15e-160	359.684
Nmt1	0.411356	1.03932	25.4685	3.53e-138	1.68e-136	303.91
Rab14	0.410257	1.2965	24.9017	2.21e-132	1.01e-130	290.583
Cmtm7	0.405437	0.806036	26.2929	8.25e-147	4.27e-145	323.754
Ptprc	0.40457	1.06622	22.2259	1.46e-106	5.06e-105	231.238
Gtf2h2	0.40436	0.497423	30.8888	4.02e-199	3.22e-197	444.06
Gpr84	0.404266	0.434236	29.3933	2.45e-181	1.66e-179	403.154
Adam10	0.4022	0.764572	26.3175	4.52e-147	2.36e-145	324.355
Tsc22d4	0.401598	1.12026	24.1719	4.38e-125	1.86e-123	273.81
Tm6sf1	0.401177	0.875048	24.983	3.31e-133	1.52e-131	292.478
Erp29	0.401	1.41405	23.603	1.58e-119	6.25e-118	261.038
Abca9	0.400655	0.573275	27.9713	4.21e-165	2.55e-163	365.817
Mycbp2	0.400382	0.764933	25.8252	6.95e-142	3.44e-140	312.429
Herc2	0.395677	0.532252	28.4905	5.94e-171	3.74e-169	379.271
Dapp1	0.39529	0.462376	29.616	6.11e-184	4.25e-182	409.141
Cd86	0.394396	0.671575	26.3315	3.21e-147	1.68e-145	324.698
Cadm1	0.394224	0.51404	28.3678	1.46e-169	9.02e-168	376.072
Orai1	0.393032	0.650927	27.5598	1.58e-160	9.09e-159	355.299
Edem1	0.392665	0.690903	26.4963	5.63e-149	2.99e-147	328.734
Ppp1r9a	0.392494	0.431491	30.4785	3.59e-194	2.78e-192	432.672
Rapgef5	0.391361	0.477942	28.9805	1.48e-176	9.69e-175	392.158
Gdi2	0.390486	1.65904	23.2425	4.56e-116	1.74e-114	253.083
Ncf2	0.39033	0.855427	23.2808	1.96e-116	7.58e-115	253.923
Acox3	0.38844	0.463222	27.8206	2.02e-163	1.21e-161	361.949
Ccni	0.387806	0.83306	24.837	9.98e-132	4.51e-130	289.078
Edem2	0.386959	0.602303	27.2776	2e-157	1.12e-155	348.164
Phyhd1	0.386231	0.564497	27.6199	3.41e-161	1.97e-159	356.828
Lgals3bp	0.386193	0.719213	23.9875	2.85e-123	1.18e-121	269.639
Tra2b	0.384452	0.886467	22.933	3.91e-113	1.45e-111	246.34
Arhgap45	0.383686	0.60165	26.9519	7.05e-154	3.86e-152	340.006
H2-DMa	0.38342	0.749754	24.2734	4.35e-126	1.86e-124	276.115
Ankrd44	0.382061	0.54492	27.7867	4.81e-163	2.85e-161	361.084
Ubash3b	0.381986	0.459778	29.6497	2.46e-184	1.73e-182	410.05
Ssr4	0.381203	1.57331	21.7922	1.27e-102	4.25e-101	222.186
Ppt1	0.379874	0.934866	23.6701	3.54e-120	1.42e-118	262.529
Tmem50a	0.379104	1.19666	23.1827	1.69e-115	6.42e-114	251.775
Rab3il1	0.378667	0.68535	25.6176	1.01e-139	4.92e-138	307.459
Gm47664	0.378536	0.369599	31.4666	3.49e-206	3e-204	460.302
Gcnt1	0.376572	0.444221	29.4916	1.74e-182	1.19e-180	405.793
Peli1	0.375886	0.634725	25.5163	1.13e-138	5.48e-137	305.045
Gusb	0.375461	0.873097	22.7526	1.93e-111	7.03e-110	242.447
Rpn2	0.375036	0.834646	23.9136	1.51e-122	6.19e-121	267.978
Chd9	0.374806	0.559341	26.5417	1.84e-149	9.82e-148	329.851
Canx	0.373951	1.16035	22.3249	1.8e-107	6.32e-106	233.328
Dip2b	0.373857	0.546905	26.9866	2.96e-154	1.63e-152	340.871
Pla2g15	0.373737	0.53179	27.6591	1.26e-161	7.33e-160	357.825
Gm15503	0.373588	0.361088	29.6425	2.99e-184	2.09e-182	409.855
Tbxas1	0.373206	0.578104	26.4674	1.15e-148	6.07e-147	328.024
Tubgcp5	0.371178	0.47553	27.8444	1.1e-163	6.58e-162	362.56
Ppp1r10	0.370963	0.555535	25.4041	1.63e-137	7.74e-136	302.382
4632427E13Rik	0.370463	0.541009	25.6654	3.22e-140	1.57e-138	308.601
Abcg1	0.369965	0.548205	26.6127	3.2e-150	1.71e-148	331.599
Syngr2	0.369771	0.79775	24.1309	1.11e-124	4.69e-123	272.88
Senp2	0.369605	0.525359	26.516	3.47e-149	1.85e-147	329.217
Sppl2a	0.366489	0.763602	24.0349	9.77e-124	4.08e-122	270.71
Mcl1	0.365744	1.3685	16.9274	2.74e-63	5.22e-62	131.858
Pip4p1	0.365566	0.574877	26.2489	2.42e-146	1.24e-144	322.681
Arid1a	0.363576	0.604291	25.789	1.66e-141	8.2e-140	311.56
Tmbim6	0.362586	1.46088	22.0257	9.8e-105	3.36e-103	227.039
Pnp	0.361135	1.01982	21.4828	7.44e-100	2.41e-98	215.825
Tmem176a	0.360682	0.925319	20.611	3.02e-92	8.77e-91	198.346
Ptpre	0.360173	0.679022	23.4559	4.13e-118	1.61e-116	257.779
Zmiz1	0.360117	0.697078	24.1982	2.41e-125	1.02e-123	274.406
Csmd3	0.358003	0.310123	31.1271	5.06e-202	4.13e-200	450.731
Evl	0.355615	0.627788	24.7976	2.49e-131	1.12e-129	288.165
Numb	0.355109	0.371943	30.2365	2.81e-191	2.16e-189	426.015
Plxnb2	0.354742	0.626182	24.8028	2.21e-131	9.95e-130	288.284
Gem	0.354109	0.328282	24.7606	5.89e-131	2.63e-129	287.307
Pdia6	0.353997	1.06331	20.4915	3.17e-91	9.08e-90	196
Fli1	0.353242	0.723562	23.1836	1.66e-115	6.32e-114	251.793
Plgrkt	0.35226	0.593547	25.1721	3.92e-135	1.82e-133	296.908
Lims1	0.351299	0.731155	23.1321	5.12e-115	1.93e-113	250.668
Mafg	0.350018	0.543028	25.2485	6.47e-136	3.03e-134	298.706
Slc12a2	0.349536	0.534744	24.0035	1.99e-123	8.25e-122	270.001
Fam91a1	0.348905	0.460956	26.9444	8.5e-154	4.63e-152	339.82
Gna15	0.34825	0.390349	28.656	7.77e-173	4.94e-171	383.602
Akap13	0.347029	0.914953	21.2914	3.69e-98	1.17e-96	211.931
Atp8a1	0.346547	0.580987	24.2572	6.29e-126	2.68e-124	275.747
Rcbtb2	0.346153	0.631746	23.5097	1.25e-118	4.92e-117	258.97
Dock8	0.34542	0.50629	25.8877	1.54e-142	7.69e-141	313.933
Naa35	0.345292	0.509646	25.3085	1.57e-136	7.38e-135	300.122
Spcs2	0.34512	1.23817	20.425	1.17e-90	3.3e-89	194.701
Zfp652	0.344722	0.529761	25.0843	3.09e-134	1.43e-132	294.848
C3ar1	0.344531	0.76497	20.9508	3.54e-95	1.07e-93	205.08
Rin2	0.344473	0.617575	23.64	6.91e-120	2.75e-118	261.861
Phf14	0.344335	0.485407	26.1552	2.37e-145	1.2e-143	320.403
Pnisr	0.342795	0.805377	21.1779	3.67e-97	1.15e-95	209.638
Adgre1	0.341973	1.02714	19.7349	6.89e-85	1.8e-83	181.444
Adamts1	0.341397	0.348414	19.8121	1.59e-85	4.24e-84	182.906
Prex1	0.340913	0.53427	25.0526	6.49e-134	3e-132	294.106
Lpcat3	0.340843	0.477033	26.2955	7.74e-147	4.02e-145	323.818
Cd14	0.340393	0.827328	19.3507	9.41e-82	2.34e-80	174.243
Ccnl1	0.339325	0.724984	20.9182	6.78e-95	2.04e-93	204.43
Chd7	0.338234	0.477019	25.3622	4.4e-137	2.08e-135	301.391
Gspt1	0.337825	0.628468	23.0343	4.32e-114	1.62e-112	248.54
Rcsd1	0.337694	0.528566	23.815	1.38e-121	5.64e-120	265.765
Pwwp2a	0.337558	0.411422	26.8308	1.44e-152	7.75e-151	336.993
Selenos	0.33528	0.748513	21.6757	1.41e-101	4.65e-100	219.781
Ctsc	0.333451	1.53211	16.5062	2.59e-60	4.64e-59	125.031
Ppp1r15a	0.332801	0.714935	18.3856	3.97e-74	8.84e-73	156.734
Spi1	0.332618	1.34192	19.0596	2.05e-79	4.94e-78	168.875
Mtus1	0.332046	0.640135	22.6016	4.96e-110	1.79e-108	239.21
Lamp1	0.331812	2.37165	20.3946	2.11e-90	5.95e-89	194.107
Ubl3	0.331598	0.919194	20.547	1.07e-91	3.08e-90	197.087
Prkcd	0.330228	0.599887	23.2737	2.3e-116	8.84e-115	253.767
Lrrc3	0.329805	0.333084	29.2539	1.02e-179	6.83e-178	399.426
Slc3a2	0.329246	1.07708	19.0296	3.55e-79	8.52e-78	168.327
Ifngr2	0.328098	0.607367	23.0771	1.7e-114	6.38e-113	249.47
Manf	0.327559	0.947712	19.5275	3.45e-83	8.85e-82	177.541
Lmo2	0.327265	0.922653	20.3091	1.12e-89	3.11e-88	192.446
Tnfaip8l2	0.326407	0.779157	20.8554	2.38e-94	7.1e-93	203.178
Limd2	0.326027	0.789722	20.984	1.82e-95	5.55e-94	205.744
Hhex	0.325472	0.493644	24.0271	1.17e-123	4.85e-122	270.533
Ang	0.3252	0.713686	21.1542	5.93e-97	1.85e-95	209.159
Vgll4	0.32487	0.469123	23.8767	3.46e-122	1.42e-120	267.149
Slc12a9	0.324778	0.359954	27.86	7.36e-164	4.43e-162	362.959
Nckap1l	0.323802	0.544812	23.6143	1.23e-119	4.87e-118	261.288
Adora3	0.323735	0.295086	29.9684	4.3e-188	3.17e-186	418.69
Irf2bpl	0.323646	0.498137	23.1353	4.77e-115	1.8e-113	250.738
Ctc1	0.323523	0.382198	27.0786	2.97e-155	1.64e-153	343.17
Oxct1	0.322666	0.751694	20.9162	7.06e-95	2.12e-93	204.39
Tmx4	0.321896	0.492621	21.3745	6.8e-99	2.18e-97	213.618
Cltc	0.321763	1.18967	18.3178	1.32e-73	2.92e-72	155.534
Scarb2	0.31997	0.641581	21.9268	7.73e-104	2.62e-102	224.979
Tspan14	0.319236	0.475972	24.4853	3.4e-128	1.48e-126	280.959
Rock2	0.318907	0.716815	20.4249	1.17e-90	3.3e-89	194.699
Ogfrl1	0.318675	0.623443	21.4952	5.78e-100	1.87e-98	216.078
Arl6ip1	0.318638	1.5272	17.4661	3.39e-67	6.89e-66	140.825
Pan3	0.317881	0.502111	23.4015	1.37e-117	5.35e-116	256.578
Cyba	0.317697	2.08484	18.3133	1.43e-73	3.15e-72	155.456
Nptn	0.317077	0.869683	20.2657	2.6e-89	7.19e-88	191.604
P4ha1	0.317067	0.539857	22.9756	1.55e-113	5.77e-112	247.263
Ttc28	0.31669	0.436601	24.2921	2.84e-126	1.22e-124	276.542
Bcl2a1b	0.315354	1.10877	16.4746	4.3e-60	7.66e-59	124.525
Tsc22d2	0.315279	0.449999	22.4172	2.53e-108	8.98e-107	235.283
Ddx3x	0.314956	0.763298	18.7884	2.88e-77	6.75e-76	163.942
Prpf38b	0.314428	0.584917	21.9482	4.95e-104	1.68e-102	225.424
Hps3	0.313452	0.441378	24.3988	2.47e-127	1.08e-125	278.977
Snx17	0.312991	0.710801	20.9985	1.36e-95	4.17e-94	206.033
2021-03-01	0.311933	0.463012	23.7622	4.51e-121	1.82e-119	264.585
Ptpra	0.308925	0.727655	20.2968	1.42e-89	3.94e-88	192.208
Fbrsl1	0.30819	0.380504	25.4986	1.72e-138	8.29e-137	304.626
Tmed9	0.308149	0.929106	19.3845	5.01e-82	1.25e-80	174.873
Clasp2	0.308032	0.520345	22.2273	1.42e-106	4.92e-105	231.269
Eef2k	0.308024	0.410625	24.5961	2.65e-129	1.16e-127	283.507
Hnrnpul1	0.307925	0.644166	21.1696	4.35e-97	1.36e-95	209.469
Lacc1	0.307904	0.437137	23.8284	1.02e-121	4.18e-120	266.067
Srsf11	0.30782	0.809691	19.6783	2.02e-84	5.22e-83	180.374
Sdf2l1	0.306399	0.803684	18.3696	5.28e-74	1.17e-72	156.45
Pik3cg	0.305768	0.419085	24.6428	9.01e-130	3.98e-128	284.583
Atp8a2	0.305435	0.291612	28.3942	7.35e-170	4.55e-168	376.759
Abhd17c	0.305175	0.379232	25.8611	2.93e-142	1.46e-140	313.293
Pfkfb3	0.30517	0.350932	24.8598	5.87e-132	2.66e-130	289.608
Pnrc1	0.305009	0.910523	17.8022	1.08e-69	2.27e-68	146.552
Neurl3	0.304955	0.525255	18.7764	3.59e-77	8.38e-76	163.724
Twf2	0.304395	0.578686	21.688	1.1e-101	3.61e-100	220.035
Sec11c	0.304267	0.9666	18.4582	1.09e-74	2.45e-73	158.023
Specc1	0.304098	0.441806	23.5169	1.07e-118	4.21e-117	259.128
Ptpn1	0.30372	0.80434	19.1889	1.89e-80	4.64e-79	171.251
Calm2	0.303626	2.0519	18.4749	8.1e-75	1.83e-73	158.32
Zfp292	0.302968	0.501168	22.2516	8.47e-107	2.96e-105	231.78
Ppcdc	0.302615	0.38949	24.737	1.02e-130	4.54e-129	286.759
Nfic	0.302577	0.62795	20.2574	3.06e-89	8.44e-88	191.443
Rnf130	0.301577	1.07963	18.1638	2e-72	4.33e-71	152.828
Tgs1	0.301326	0.506807	22.2984	3.15e-107	1.11e-105	232.767
Itpr2	0.300981	0.456833	22.8998	8.03e-113	2.95e-111	245.623
Tle4	0.300877	0.540181	20.963	2.77e-95	8.4e-94	205.324
Tmed3	0.300417	0.756767	19.5509	2.22e-83	5.72e-82	177.98
Npc2	0.300331	2.34963	17.263	1.04e-65	2.05e-64	137.414
Hivep3	0.299495	0.377534	24.9359	9.95e-133	4.55e-131	291.38
Camk2d	0.299368	0.624077	20.4646	5.37e-91	1.53e-89	195.474
Dock2	0.298799	0.573618	21.4402	1.78e-99	5.73e-98	214.956
Srsf9	0.29841	0.98419	18.3402	8.9e-74	1.97e-72	155.93
Atp6ap2	0.298088	0.75289	19.7454	5.65e-85	1.48e-83	181.643
Sipa1	0.297955	0.540279	21.7237	5.25e-102	1.74e-100	220.77
Lcp1	0.29757	1.06527	16.4726	4.44e-60	7.9e-59	124.493
Nek7	0.297467	0.677126	20.0655	1.25e-87	3.39e-86	187.743
Spint1	0.29708	0.324025	25.942	4.16e-143	2.09e-141	315.241
Tcf4	0.296856	1.1279	16.2329	2.02e-58	3.49e-57	120.688
Tmed5	0.296033	0.596741	20.89	1.19e-94	3.57e-93	203.868
Mlec	0.295865	0.509971	21.7275	4.85e-102	1.61e-100	220.848
Mpc1	0.295491	1.2384	17.0457	3.88e-64	7.5e-63	133.805
Sgce	0.295421	0.371482	24.7015	2.32e-130	1.03e-128	285.938
Ddost	0.295279	0.824929	18.7589	4.92e-77	1.15e-75	163.409
Tgfbr2	0.294926	0.659577	19.9408	1.37e-86	3.68e-85	185.355
Tpm3	0.294267	1.30224	17.7499	2.67e-69	5.57e-68	145.654
Tnfrsf21	0.294208	0.496643	22.1639	5.38e-106	1.85e-104	229.935
Spata13	0.294033	0.365058	24.8666	5e-132	2.27e-130	289.767
Nuak1	0.293943	0.321519	26.411	4.57e-148	2.42e-146	326.642
Zbtb18	0.293596	0.358003	24.8052	2.09e-131	9.42e-130	288.341
Pip4k2a	0.292852	0.59922	20.3613	4.04e-90	1.13e-88	193.46
Map11	0.291978	0.347168	25.4834	2.47e-138	1.18e-136	304.265
Zcchc7	0.291458	0.544367	20.5303	1.48e-91	4.25e-90	196.761
Papss1	0.290992	0.584	20.0676	1.2e-87	3.26e-86	187.783
Ergic3	0.290921	0.693511	19.8055	1.8e-85	4.8e-84	182.781
Acer3	0.290649	0.436013	22.932	4e-113	1.48e-111	246.319
Acp2	0.290261	0.470286	22.2435	1.01e-106	3.51e-105	231.609
Arglu1	0.290088	0.777845	17.9994	3.55e-71	7.54e-70	149.959
Cebpg	0.289922	0.51314	21.3737	6.92e-99	2.22e-97	213.601
Rtn4rl1	0.289471	0.279835	27.8149	2.34e-163	1.39e-161	361.804
Slc38a2	0.288656	0.752836	16.7209	8.03e-62	1.49e-60	128.49
Bach1	0.28806	0.555552	20.5993	3.81e-92	1.1e-90	198.115
Ntpcr	0.287525	0.761869	18.4006	3.04e-74	6.79e-73	157
Tor1aip1	0.287055	0.71599	18.9985	6.28e-79	1.5e-77	167.758
Tns3	0.286562	0.351545	24.8018	2.26e-131	1.02e-129	288.26
Dhrs3	0.286298	0.807758	18.1775	1.57e-72	3.42e-71	153.067
Tab2	0.285893	0.554605	20.6787	7.93e-93	2.32e-91	199.679
Lpin2	0.285626	0.401445	23.1735	2.07e-115	7.85e-114	251.573
Atraid	0.284279	0.685533	19.3959	4.05e-82	1.02e-80	175.085
0610040J01Rik	0.284275	0.337361	24.9988	2.29e-133	1.05e-131	292.847
Nfkb1	0.284241	0.543055	20.3184	9.34e-90	2.6e-88	192.625
Sema4d	0.283565	0.435939	22.449	1.29e-108	4.58e-107	235.957
Tent5a	0.283469	0.50319	18.4362	1.61e-74	3.62e-73	157.632
Man1a	0.28322	0.456428	21.6471	2.55e-101	8.38e-100	219.193
Kif21b	0.283115	0.316205	25.2679	4.09e-136	1.92e-134	299.164
Cd2ap	0.282969	0.753675	17.4075	9.13e-67	1.84e-65	139.837
Ankrd11	0.282902	0.810014	17.3651	1.87e-66	3.75e-65	139.124
Cryba4	0.282674	0.444236	21.4675	1.02e-99	3.29e-98	215.512
Gm2629	0.280497	0.281663	25.9109	8.82e-143	4.42e-141	314.49
Maml3	0.280273	0.328851	24.084	3.22e-124	1.36e-122	271.818
Pabpc1	0.279621	1.22007	16.2659	1.2e-58	2.09e-57	121.209
Lat2	0.279049	0.568218	19.3616	7.68e-82	1.91e-80	174.447
Hes1	0.278921	0.599362	13.3192	4.32e-40	5.18e-39	78.6733
Rsrc2	0.277897	0.687998	18.1281	3.74e-72	8.06e-71	152.203
Tm9sf3	0.277715	0.945085	17.4261	6.67e-67	1.34e-65	140.149
Klf3	0.27684	0.613899	18.5754	1.34e-75	3.08e-74	160.111
Serinc1	0.276799	0.845079	17.6023	3.34e-68	6.88e-67	143.133
Cysltr1	0.275296	0.448745	20.8363	3.48e-94	1.03e-92	202.799
Lpar6	0.275168	0.438588	19.3485	9.8e-82	2.43e-80	174.203
Os9	0.274404	0.622575	18.9681	1.1e-78	2.6e-77	167.203
Tnfaip3	0.274061	0.333256	21.0438	5.48e-96	1.69e-94	206.94
Adam17	0.274031	0.458162	21.3921	4.75e-99	1.52e-97	213.977
Colgalt1	0.272674	0.508488	20.4541	6.59e-91	1.88e-89	195.27
Itgb2	0.272378	0.62597	18.4597	1.06e-74	2.4e-73	158.048
Naglu	0.271865	0.403745	22.0952	2.28e-105	7.83e-104	228.494
Gm10138	0.271804	0.274974	24.0467	7.49e-124	3.13e-122	270.975
Lap3	0.271409	0.559376	19.3977	3.92e-82	9.86e-81	175.118
Slc7a7	0.270884	0.368672	22.9199	5.19e-113	1.91e-111	246.058
Sla	0.270254	0.414784	21.9112	1.07e-103	3.62e-102	224.654
Cebpzos	0.270084	0.716614	17.4562	4.01e-67	8.12e-66	140.658
Abcd2	0.269265	0.333218	23.3001	1.28e-116	4.97e-115	254.347
Clic1	0.268874	1.60084	16.1663	5.79e-58	9.92e-57	119.64
Slc8a1	0.268629	0.382361	21.8937	1.54e-103	5.2e-102	224.289
B430010I23Rik	0.26821	0.308404	21.2134	1.79e-97	5.65e-96	210.354
Rbm5	0.267291	0.5415	19.3087	2.06e-81	5.09e-80	173.464
Clta	0.266302	2.38639	16.3522	3.04e-59	5.33e-58	122.575
Gm43462	0.265498	0.250527	25.6775	2.41e-140	1.18e-138	308.89
Dpy19l4	0.265134	0.343196	22.8307	3.58e-112	1.31e-110	244.131
Tagap	0.264654	0.278173	22.6191	3.4e-110	1.23e-108	239.585
Ppp3ca	0.264535	0.70547	17.3738	1.61e-66	3.24e-65	139.269
Chd2	0.264117	0.481437	18.8801	5.46e-78	1.28e-76	165.602
Lcp2	0.264099	0.538407	19.1154	7.34e-80	1.78e-78	169.899
Cebpz	0.263929	0.570359	18.413	2.44e-74	5.46e-73	157.219
Ppp1r18	0.263732	0.755	17.2768	8.24e-66	1.64e-64	137.643
Casp8	0.263318	0.491631	19.9783	6.66e-87	1.8e-85	186.072
Tfe3	0.262547	0.397286	20.9645	2.69e-95	8.18e-94	205.353
Ptpn6	0.262483	0.700928	17.1073	1.4e-64	2.72e-63	134.823
Slc35b2	0.26246	0.396569	21.7775	1.72e-102	5.75e-101	221.88
Ddx6	0.261276	0.751871	17.0037	7.77e-64	1.49e-62	133.113
Hspa1a	0.260974	1.03136	8.93333	4.96e-19	3.11e-18	30.5687
Bclaf1	0.260954	0.60542	17.7396	3.18e-69	6.64e-68	145.478
Arrb2	0.260855	0.580524	18.5684	1.52e-75	3.48e-74	159.987
Sh3glb1	0.260101	1.61528	15.554	7.6e-54	1.22e-52	110.195
Tram1	0.259906	0.630869	17.9196	1.42e-70	3.01e-69	148.575
Il6st	0.259289	0.352599	21.972	3.01e-104	1.03e-102	225.919
Capn3	0.259112	0.317365	23.3451	4.77e-117	1.85e-115	255.336
Snx29	0.258637	0.309701	22.95	2.7e-113	1e-111	246.709
Abhd6	0.258438	0.366018	21.3499	1.12e-98	3.58e-97	213.118
Tra2a	0.258249	0.717972	16.2932	7.77e-59	1.36e-57	121.641
Adap2os	0.257744	0.370639	20.6399	1.71e-92	4.97e-91	198.914
AU020206	0.257342	0.374751	21.1291	9.84e-97	3.07e-95	208.654
Plod1	0.257285	0.398064	21.0634	3.7e-96	1.14e-94	207.333
Gm10790	0.257095	0.291266	23.4723	2.87e-118	1.12e-116	258.141
Usp8	0.256994	0.489827	19.4208	2.54e-82	6.42e-81	175.548
Tmed7	0.256628	0.64771	17.7333	3.55e-69	7.39e-68	145.369
Serpine1	0.256005	0.23675	17.1992	3.02e-65	5.94e-64	136.35
Tmed10	0.254211	1.16573	15.2021	1.51e-51	2.32e-50	104.924
Mlxipl	0.254145	0.242573	25.2036	1.86e-135	8.69e-134	297.65
Slc15a4	0.253418	0.378391	20.9351	4.85e-95	1.46e-93	204.766
Lhfpl2	0.253227	0.305271	22.8441	2.68e-112	9.82e-111	244.419
Rbm26	0.253175	0.442853	19.6395	4.19e-84	1.08e-82	179.644
Zfp706	0.253113	0.976035	15.565	6.43e-54	1.03e-52	110.361
Sdf4	0.252736	0.825487	16.3879	1.72e-59	3.04e-58	123.142
Tcirg1	0.252583	0.385569	21.1817	3.4e-97	1.07e-95	209.714
Zeb2os	0.252498	0.578467	17.5534	7.69e-68	1.58e-66	142.303
Hvcn1	0.252484	0.311977	22.9237	4.79e-113	1.77e-111	246.139
Id2	0.251865	0.734171	12.1671	8.61e-34	8.77e-33	64.256
Apobec3	0.251749	0.463531	18.8503	9.37e-78	2.2e-76	165.062
Lgals9	0.251437	0.660381	16.852	9.44e-63	1.77e-61	130.624
Stx7	0.251383	0.880075	15.9392	2.03e-56	3.4e-55	116.097
Dusp7	0.251129	0.398432	20.4706	4.78e-91	1.37e-89	195.591
Atp6v0a2	0.251121	0.344921	21.365	8.25e-99	2.63e-97	213.425
Rtn4	0.250761	1.09749	14.9453	6.7e-50	9.86e-49	101.149
Vav1	0.25075	0.426285	20.2451	3.88e-89	1.07e-87	191.205
Hspa1b	0.250476	1.09085	7.84615	4.78e-15	2.5e-14	21.5194
Ifnar2	0.249972	0.987612	15.4797	2.34e-53	3.72e-52	109.073
Purb	0.249881	0.759333	15.9298	2.35e-56	3.92e-55	115.951
Pald1	0.249729	0.350989	21.271	5.58e-98	1.77e-96	211.517
Bmyc	0.249484	0.638601	16.9501	1.88e-63	3.6e-62	132.23
Celf1	0.24836	0.506052	18.2922	2.08e-73	4.57e-72	155.082
Elf1	0.248312	0.510564	18.3242	1.18e-73	2.61e-72	155.648
Ppp1r14b	0.248194	0.975465	14.7545	1.08e-48	1.55e-47	98.3842
Irf2	0.245889	0.675293	16.4358	8e-60	1.42e-58	123.906
Ppib	0.245716	1.51103	14.5838	1.26e-47	1.76e-46	95.9397
Znrf2	0.245547	0.423011	19.5684	1.6e-83	4.12e-82	178.308
Pon3	0.245361	0.332174	21.7697	2.03e-102	6.75e-101	221.719
Camk1d	0.244931	0.372159	20.4221	1.23e-90	3.48e-89	194.645
Wdr26	0.244873	0.591606	17.353	2.29e-66	4.58e-65	138.921
Pld1	0.244543	0.292441	22.3651	7.66e-108	2.7e-106	234.179
Scaf11	0.244449	0.65068	16.4695	4.66e-60	8.29e-59	124.444
Cbl	0.244366	0.562448	17.4794	2.7e-67	5.51e-66	141.05
Plod3	0.244135	0.409903	19.7392	6.36e-85	1.67e-83	181.525
Tspan7	0.24382	0.428725	18.358	6.49e-74	1.44e-72	156.244
Reep3	0.243203	0.840798	15.1546	3.06e-51	4.66e-50	104.22
Ythdf2	0.243175	0.407898	19.7511	5.07e-85	1.33e-83	181.751
Magt1	0.242909	0.553505	17.0743	2.41e-64	4.68e-63	134.278
Soga1	0.242863	0.245493	24.2791	3.81e-126	1.64e-124	276.246
Tnrc6b	0.242669	0.54522	17.03	5.03e-64	9.71e-63	133.545
Gna13	0.242477	0.535504	17.646	1.58e-68	3.28e-67	143.878
Gpr155	0.242081	0.316608	21.3421	1.32e-98	4.19e-97	212.959
Tmem135	0.241774	0.326874	21.6339	3.34e-101	1.1e-99	218.922
Pkn1	0.24115	0.496645	18.0721	9.98e-72	2.14e-70	151.224
Rasal3	0.241057	0.269507	23.2818	1.92e-116	7.42e-115	253.946
Hsp90aa1	0.240888	1.32321	9.83471	1.04e-22	7.49e-22	38.9444
Zfp710	0.240782	0.357396	20.1991	9.46e-89	2.59e-87	190.316
Cyb561a3	0.240568	0.258429	23.4939	1.78e-118	6.98e-117	258.619
Csnk1a1	0.240511	0.918329	14.9358	7.7e-50	1.13e-48	101.011
Dyrk2	0.240469	0.327772	21.0304	7.16e-96	2.2e-94	206.673
Nipbl	0.240235	0.614215	16.3681	2.36e-59	4.15e-58	122.829
Phgdh	0.240029	0.502208	16.6567	2.28e-61	4.16e-60	127.452
Frrs1	0.239863	0.309908	21.7265	4.95e-102	1.64e-100	220.828
Fuca1	0.239841	0.71472	15.9413	1.96e-56	3.29e-55	116.129
Klk8	0.23895	0.323231	20.7246	3.2e-93	9.43e-92	200.585
Npnt	0.238861	0.249478	23.2284	6.21e-116	2.37e-114	252.773
Fez2	0.238797	0.507708	17.5553	7.45e-68	1.53e-66	142.334
Ldlrad4	0.238009	0.244943	23.6467	5.96e-120	2.38e-118	262.008
Akr1b10	0.236914	0.33381	20.6622	1.1e-92	3.21e-91	199.353
Dpysl2	0.236702	0.948585	14.1216	8.48e-45	1.12e-43	89.4556
Iffo1	0.236309	0.237402	24.0322	1.04e-123	4.33e-122	270.648
Rgmb	0.236213	0.260306	22.7805	1.06e-111	3.86e-110	243.048
Cux1	0.236201	0.589411	16.5612	1.07e-60	1.93e-59	125.914
Dnajc7	0.236106	0.561309	16.8853	5.47e-63	1.03e-61	131.168
Jak1	0.235705	0.747095	15.2854	4.36e-52	6.74e-51	106.161
Ndfip1	0.23562	0.940078	14.6857	2.91e-48	4.15e-47	97.396
Dnmt3a	0.235329	0.329137	20.4287	1.08e-90	3.07e-89	194.774
Rel	0.235184	0.466098	16.7636	4e-62	7.47e-61	129.184
Fcgr2b	0.234689	0.91562	13.1283	5.21e-39	6.09e-38	76.1978
Slc25a36	0.234391	0.366739	19.3387	1.18e-81	2.92e-80	174.021
B4galt1	0.234177	0.418737	18.7236	9.31e-77	2.16e-75	162.772
Inka1	0.233881	0.300624	20.7243	3.22e-93	9.47e-92	200.58
Ptp4a2	0.233629	1.07383	13.975	6.43e-44	8.38e-43	87.44
Cotl1	0.233628	1.64045	12.5048	1.4e-35	1.5e-34	68.3512
Atp6ap1	0.233557	0.666358	16.0995	1.66e-57	2.81e-56	118.593
Rogdi	0.232702	0.348078	19.8419	9.03e-86	2.42e-84	183.471
Tmco1	0.23261	0.941414	14.1816	3.68e-45	4.9e-44	90.286
Pold4	0.231903	0.801441	14.7868	6.75e-49	9.72e-48	98.8499
Cryl1	0.231531	0.376689	19.1949	1.7e-80	4.16e-79	171.36
Camk2n1	0.23125	0.47725	16.7367	6.21e-62	1.15e-60	128.747
Srsf2	0.231039	0.929783	13.54	2.32e-41	2.85e-40	81.5808
Adam15	0.231024	0.510797	17.3031	5.3e-66	1.06e-64	138.084
Slc25a5	0.230791	1.21932	13.638	6.26e-42	7.81e-41	82.8853
Tifa	0.230637	0.508305	16.8667	7.42e-63	1.4e-61	130.864
Hnrnph1	0.230535	0.624555	15.3508	1.64e-52	2.55e-51	107.137
Mindy2	0.230265	0.548337	16.5492	1.29e-60	2.33e-59	125.72
Mkln1	0.230037	0.545394	16.432	8.49e-60	1.51e-58	123.846
Hck	0.22991	0.500165	16.9718	1.32e-63	2.52e-62	132.588
Bcap31	0.22933	0.801154	14.9088	1.14e-49	1.67e-48	100.618
Rapgef6	0.229287	0.429857	17.538	1e-67	2.05e-66	142.041
Derl1	0.229246	0.602557	16.1657	5.84e-58	1e-56	119.631
Tlr7	0.229113	0.363683	19.1473	4.08e-80	9.93e-79	170.484
Plcl2	0.228801	0.297006	20.9645	2.69e-95	8.18e-94	205.353
Asap1	0.228546	0.472746	17.5258	1.23e-67	2.52e-66	141.834
Rap1gds1	0.228468	0.381013	18.974	9.83e-79	2.33e-77	167.311
Arl8b	0.227598	0.553261	16.365	2.48e-59	4.36e-58	122.779
Rtn1	0.227458	0.254198	22.1713	4.61e-106	1.59e-104	230.09
Tspan4	0.22735	0.438597	17.7036	5.91e-69	1.23e-67	144.86
Rac1	0.227123	1.42006	13.5925	1.15e-41	1.43e-40	82.2777
Kdm2b	0.226996	0.317159	19.9724	7.46e-87	2.02e-85	185.959
Stard9	0.226829	0.354287	19.1426	4.45e-80	1.08e-78	170.399
Nars	0.226654	0.687772	15.1674	2.53e-51	3.86e-50	104.41
Cd34	0.226625	0.416667	16.9216	3.01e-63	5.73e-62	131.763
Nfe2l2	0.225673	0.910347	13.1719	2.96e-39	3.48e-38	76.7599
Thrsp	0.225437	0.294053	19.7905	2.4e-85	6.34e-84	182.497
Actr2	0.225358	0.912354	14.004	4.31e-44	5.64e-43	87.8376
9930111J21Rik2	0.225019	0.377124	18.451	1.24e-74	2.79e-73	157.894
Nucb1	0.224376	0.50695	16.7984	2.27e-62	4.25e-61	129.75
Ptbp3	0.224368	0.849493	13.8986	1.83e-43	2.37e-42	86.3981
Tspan13	0.224287	0.560102	14.8326	3.47e-49	5.02e-48	99.512
Sfpq	0.223519	0.814081	13.9359	1.1e-43	1.42e-42	86.9056
A830008E24Rik	0.223401	0.193077	24.0677	4.65e-124	1.95e-122	271.45
Xlr	0.223081	0.415504	17.44	5.27e-67	1.07e-65	140.384
Csk	0.222733	0.627679	15.492	1.95e-53	3.1e-52	109.258
Dtx4	0.222576	0.293193	20.828	4.1e-94	1.22e-92	202.636
Atp6v1c1	0.22198	0.493217	16.6779	1.61e-61	2.97e-60	127.795
Tnfrsf13b	0.221975	0.416222	17.3082	4.86e-66	9.7e-65	138.169
Mapre1	0.221682	0.729065	14.5431	2.25e-47	3.14e-46	95.3602
Hif1a	0.221552	0.61982	14.8088	4.9e-49	7.08e-48	99.1673
Aim2	0.221328	0.346112	18.9388	1.87e-78	4.42e-77	166.669
Mid1ip1	0.221232	0.560343	14.6333	6.18e-48	8.75e-47	96.6451
Mfng	0.220707	0.306618	19.9104	2.44e-86	6.54e-85	184.776
Cdk5r1	0.220544	0.206967	23.1284	5.55e-115	2.09e-113	250.588
Gnaq	0.220369	0.523931	16.068	2.72e-57	4.6e-56	118.1
Clip1	0.220049	0.481432	16.2481	1.59e-58	2.76e-57	120.927
Tmem100	0.220021	0.306633	19.0499	2.45e-79	5.9e-78	168.697
Slc4a7	0.219996	0.312973	19.4821	8.08e-83	2.06e-81	176.692
Msn	0.219818	1.15718	12.8391	2.12e-37	2.38e-36	72.5131
Npc1	0.219223	0.43893	16.8715	6.86e-63	1.29e-61	130.942
Gngt2	0.219089	0.995852	12.3843	6.16e-35	6.49e-34	66.8769
Aup1	0.219036	0.484666	16.8218	1.55e-62	2.9e-61	130.132
Stard3	0.218694	0.281102	20.708	4.44e-93	1.31e-91	200.258
Ypel3	0.218095	1.08003	12.925	7.11e-38	8.07e-37	73.5992
Pdk1	0.218055	0.26152	21.0112	1.05e-95	3.23e-94	206.288
Cd300a	0.217848	0.569567	14.9317	8.18e-50	1.2e-48	100.951
Gadd45g	0.217625	0.374243	13.0165	2.2e-38	2.54e-37	74.7637
Vapa	0.217443	1.15501	13.2637	8.94e-40	1.06e-38	77.9503
Ep300	0.217442	0.414539	17.3496	2.42e-66	4.85e-65	138.863
Scn1b	0.217158	0.372369	17.8172	8.36e-70	1.76e-68	146.81
Brd2	0.216418	0.503794	15.2943	3.82e-52	5.91e-51	106.294
Tmem63a	0.216209	0.279668	20.4283	1.09e-90	3.1e-89	194.764
Whrn	0.21607	0.194603	23.7142	1.32e-120	5.31e-119	263.514
G3bp2	0.215972	0.627726	14.8972	1.35e-49	1.98e-48	100.448
Rptor	0.215952	0.258591	21.1053	1.59e-96	4.93e-95	208.175
Myc	0.215672	0.205621	20.6931	5.97e-93	1.75e-91	199.963
Irf5	0.215377	0.438753	16.7193	8.24e-62	1.52e-60	128.466
Arap3	0.215334	0.295598	19.3925	4.32e-82	1.08e-80	175.02
Ptprj	0.214908	0.401412	17.3665	1.82e-66	3.66e-65	139.147
Pten	0.214592	0.709991	14.0612	1.96e-44	2.58e-43	88.6228
Taf1d	0.214399	0.506985	15.4694	2.74e-53	4.34e-52	108.917
Atp6v0c	0.214107	2.09783	12.3891	5.8e-35	6.12e-34	66.9361
Gmip	0.213963	0.33618	18.6054	7.84e-76	1.8e-74	160.649
Akap8l	0.213564	0.324635	18.6804	2.03e-76	4.69e-75	161.995
Nipa2	0.213484	0.508987	15.6364	2.16e-54	3.49e-53	111.447
Trio	0.213307	0.245537	20.9157	7.14e-95	2.14e-93	204.379
Cacna1d	0.213251	0.255175	20.787	9.27e-94	2.74e-92	201.822
Klhl24	0.213017	0.519062	15.3026	3.37e-52	5.23e-51	106.417
Tlr2	0.211819	0.421328	15.6594	1.52e-54	2.46e-53	111.797
Chn2	0.211099	0.276246	19.7892	2.46e-85	6.5e-84	182.471
Cops4	0.210747	0.447037	16.4316	8.56e-60	1.52e-58	123.839
Clcn4	0.209797	0.333058	18.5885	1.06e-75	2.44e-74	160.346
Ash1l	0.209487	0.544493	14.8007	5.52e-49	7.96e-48	99.0503
Il21r	0.209402	0.265988	20.3548	4.59e-90	1.28e-88	193.334
Tmem37	0.209237	0.439274	15.9862	9.76e-57	1.64e-55	116.826
Ubn2	0.209197	0.427528	16.1064	1.49e-57	2.53e-56	118.701
Tbc1d16	0.209136	0.252989	20.3356	6.68e-90	1.86e-88	192.96
Itgav	0.208843	0.386463	16.8259	1.45e-62	2.71e-61	130.199
Tex261	0.208071	0.541782	15.2492	7.5e-52	1.15e-50	105.622
Rassf2	0.208041	0.350284	17.5971	3.65e-68	7.52e-67	143.045
Ptafr	0.207985	0.475405	14.9498	6.27e-50	9.24e-49	101.215
2410006H16Rik	0.207754	0.884207	12.1957	6.1e-34	6.24e-33	64.5985
Slc40a1	0.20758	0.561851	13.0651	1.18e-38	1.37e-37	75.3862
Setd5	0.207489	0.380192	16.9043	4e-63	7.59e-62	131.479
Srrm1	0.20691	0.70275	13.6006	1.03e-41	1.28e-40	82.3855
Fmnl3	0.206905	0.318679	18.5324	2.9e-75	6.59e-74	159.344
Vps18	0.206664	0.243895	20.3586	4.27e-90	1.19e-88	193.407
Mob3c	0.206608	0.241216	19.9077	2.57e-86	6.88e-85	184.725
Pnpla7	0.2066	0.28001	19.4722	9.73e-83	2.48e-81	176.507
Ifi30	0.206306	1.19789	10.6362	2.9e-26	2.36e-25	47.0531
Man1c1	0.205803	0.411752	16.4715	4.51e-60	8.03e-59	124.477
Garnl3	0.203992	0.24259	19.4329	2.03e-82	5.14e-81	175.774
Prcp	0.203725	0.543455	14.6767	3.31e-48	4.72e-47	97.2666
Adrb1	0.203459	0.206763	20.5594	8.35e-92	2.41e-90	197.331
Rtn3	0.203459	0.759294	13.3047	5.23e-40	6.25e-39	78.4839
Ankrd17	0.203125	0.394209	16.2596	1.32e-58	2.3e-57	121.109
Etnk1	0.202671	0.500892	14.6058	9.16e-48	1.29e-46	96.253
Pld3	0.202282	0.485867	15.0704	1.07e-50	1.6e-49	102.98
Rnaset2b	0.20206	0.351297	17.3239	3.74e-66	7.47e-65	138.432
Slc44a2	0.201711	0.274903	18.9139	2.95e-78	6.96e-77	166.215
Tmed2	0.201657	1.00442	12.4461	2.88e-35	3.07e-34	67.6311
Vdac2	0.201643	1.17113	12.1525	1.03e-33	1.04e-32	64.0811
Dnajb11	0.201602	0.50241	15.0824	8.92e-51	1.34e-49	103.157
Gm29488	0.201344	0.19855	21.9476	5.01e-104	1.7e-102	225.41
Rnaset2a	0.201256	0.360015	16.9906	9.65e-64	1.85e-62	132.896
Bptf	0.201021	0.523802	14.4971	4.33e-47	6e-46	94.7075
Ndfip2	0.200959	0.502175	14.9393	7.32e-50	1.08e-48	101.061
P4hb	0.200857	0.542779	14.5049	3.88e-47	5.38e-46	94.8176
Tcf7l2	0.200665	0.389989	15.7963	1.86e-55	3.05e-54	113.891
Cerk	0.200614	0.340871	17.4838	2.51e-67	5.12e-66	141.124
Csad	0.200538	0.263725	19.0745	1.56e-79	3.76e-78	169.148
Ulk2	0.200531	0.378232	16.5	2.86e-60	5.11e-59	124.931
Taf15	0.19976	0.433403	15.556	7.36e-54	1.18e-52	110.226
Parvg	0.199506	0.284013	18.5461	2.27e-75	5.17e-74	159.589
Nr3c1	0.199446	0.586885	13.8967	1.88e-43	2.43e-42	86.3726
Txndc15	0.199304	0.414903	16.1022	1.59e-57	2.7e-56	118.635
Tmem30a	0.19923	0.597098	13.9607	7.82e-44	1.02e-42	87.2451
Ccng2	0.198922	0.294882	18.2334	5.88e-73	1.29e-71	154.048
Tm9sf2	0.198779	0.548304	14.1963	3e-45	4.01e-44	90.49
Cmklr1	0.198329	0.3087	17.8294	6.78e-70	1.43e-68	147.019
Heatr5a	0.198265	0.284892	18.5282	3.13e-75	7.09e-74	159.269
Kansl1	0.197525	0.387369	16.1514	7.32e-58	1.25e-56	119.407
Mgat1	0.197232	0.331318	17.1575	6.06e-65	1.18e-63	135.656
Pum2	0.197176	0.515563	14.4803	5.5e-47	7.61e-46	94.4699
Zbtb7a	0.196926	0.453735	14.9106	1.11e-49	1.63e-48	100.644
Mtch1	0.196741	0.688829	13.0466	1.5e-38	1.73e-37	75.1483
Top1	0.19642	0.819024	11.7598	1.08e-31	1.04e-30	59.4595
Rp2	0.196406	0.39326	15.8821	4.93e-56	8.18e-55	115.213
Cep170	0.196167	0.349433	16.7041	1.06e-61	1.95e-60	128.218
Kcnq1ot1	0.195963	0.413143	13.1076	6.81e-39	7.94e-38	75.9311
Zup1	0.195899	0.306085	17.4437	4.95e-67	1e-65	140.446
Cables1	0.195647	0.232361	19.7031	1.26e-84	3.28e-83	180.842
Pbxip1	0.195631	0.46436	14.4958	4.41e-47	6.11e-46	94.6899
Hltf	0.195335	0.282198	18.1253	3.93e-72	8.46e-71	152.153
Arhgap30	0.195035	0.4224	15.201	1.54e-51	2.36e-50	104.908
Rhoq	0.195015	0.340871	16.9278	2.72e-63	5.19e-62	131.865
mt-Nd5	0.194908	1.59712	11.2036	6.11e-29	5.4e-28	53.1669
Cul1	0.194865	0.46611	14.8509	2.66e-49	3.85e-48	99.7773
Ywhaz	0.194492	0.952996	11.8626	3.23e-32	3.15e-31	60.6553
Asxl2	0.194445	0.352588	16.2748	1.04e-58	1.81e-57	121.35
Adrb2	0.194297	0.297348	16.2605	1.3e-58	2.27e-57	121.124
Btbd9	0.193847	0.29041	17.9565	7.49e-71	1.59e-69	149.214
Mfap3	0.193698	0.25719	18.893	4.31e-78	1.01e-76	165.837
St6galnac4	0.193284	0.370018	16.064	2.89e-57	4.89e-56	118.039
H2-DMb1	0.193255	0.42583	14.8352	3.34e-49	4.84e-48	99.5499
Galnt1	0.192789	0.496459	14.3788	2.32e-46	3.16e-45	93.0381
Zfp90	0.192666	0.232376	19.5025	5.51e-83	1.41e-81	177.073
Mdm4	0.192255	0.396974	15.4375	4.44e-53	6.99e-52	108.438
Pcbp1	0.191623	0.983031	11.7231	1.65e-31	1.58e-30	59.0355
Kmt2e	0.191571	0.620081	12.8789	1.28e-37	1.45e-36	73.0154
Snta1	0.191224	0.30382	17.0469	3.8e-64	7.36e-63	133.825
Ccdc50	0.191062	0.586708	13.2738	7.84e-40	9.31e-39	78.0814
Laptm4a	0.191057	1.418	11.2671	3.01e-29	2.68e-28	53.8699
Eml4	0.190851	0.319854	16.7061	1.02e-61	1.89e-60	128.251
H2-K1	0.190504	1.8009	9.3706	8.98e-21	6e-20	34.5334
Fnip1	0.190497	0.398823	15.317	2.72e-52	4.23e-51	106.632
Hnrnpl	0.190481	0.561032	13.5144	3.27e-41	4e-40	81.2414
Cnpy2	0.190335	0.580786	13.5194	3.06e-41	3.75e-40	81.3071
Slmap	0.190202	0.30821	16.9424	2.14e-63	4.09e-62	132.104
Skap2	0.189803	0.734161	12.2694	2.5e-34	2.58e-33	65.485
Med12l	0.189709	0.170443	21.9051	1.21e-103	4.1e-102	224.528
Snn	0.189072	0.269904	17.5133	1.52e-67	3.11e-66	141.622
Diaph2	0.188988	0.364387	15.8682	6.11e-56	1.01e-54	115
Hook3	0.188892	0.483773	13.6925	3.01e-42	3.79e-41	83.6146
Vkorc1	0.188828	0.536499	13.7657	1.12e-42	1.42e-41	84.5992
Inpp4b	0.188768	0.336976	15.5532	7.68e-54	1.23e-52	110.184
Rreb1	0.188749	0.300419	17.1087	1.36e-64	2.66e-63	134.847
Tapbp	0.188719	0.629104	13.0494	1.44e-38	1.67e-37	75.185
Ccdc12	0.188623	0.763054	12.2978	1.77e-34	1.84e-33	65.8276
Tecr	0.188563	0.630202	13.0074	2.48e-38	2.85e-37	74.6472
Washc4	0.18846	0.353875	16.0137	6.35e-57	1.07e-55	117.253
Srsf5	0.18834	0.943669	11.3162	1.73e-29	1.55e-28	54.4168
Glmp	0.188195	0.673252	12.5515	7.83e-36	8.47e-35	68.9263
Ube2d3	0.188191	1.22292	11.0816	2.36e-28	2.05e-27	51.8264
Acin1	0.188021	0.539696	13.4396	8.83e-41	1.07e-39	80.253
Hnrnpa0	0.18791	0.758233	12.2985	1.76e-34	1.82e-33	65.8357
Rassf4	0.18768	0.438509	14.5931	1.1e-47	1.54e-46	96.0723
Gcn1	0.187659	0.258893	18.2046	9.76e-73	2.13e-71	153.542
Zfp638	0.187482	0.442067	14.3075	6.32e-46	8.56e-45	92.0396
Hnrnpa2b1	0.18714	1.32227	10.6632	2.18e-26	1.78e-25	47.3362
Tox4	0.187069	0.343999	16.2573	1.37e-58	2.38e-57	121.074
Slc35c2	0.187018	0.317817	16.6766	1.65e-61	3.03e-60	127.774
Hnrnpk	0.186325	1.43442	11.2636	3.13e-29	2.78e-28	53.8314
Pura	0.186092	0.697121	12.0255	4.7e-33	4.69e-32	62.5707
Slc38a9	0.185946	0.28299	16.9798	1.15e-63	2.21e-62	132.719
Dcaf8	0.185913	0.397317	14.9471	6.52e-50	9.61e-49	101.176
Lrrk1	0.18574	0.255771	18.2103	8.82e-73	1.93e-71	153.643
Tifab	0.185644	0.308956	16.661	2.13e-61	3.9e-60	127.521
Zfp644	0.185337	0.386771	14.8543	2.53e-49	3.68e-48	99.8254
Cnpy3	0.185079	0.434585	14.416	1.37e-46	1.89e-45	93.5615
Nagpa	0.185046	0.353142	15.9308	2.31e-56	3.86e-55	115.967
Dhx9	0.184976	0.381681	14.659	4.27e-48	6.08e-47	97.0133
Med13l	0.184861	0.345042	15.7244	5.62e-55	9.13e-54	112.789
Arhgap25	0.184735	0.274961	17.7023	6.03e-69	1.26e-67	144.84
Zmynd8	0.184671	0.38636	14.9333	7.99e-50	1.17e-48	100.974
Atf7ip	0.184396	0.39382	14.4208	1.28e-46	1.76e-45	93.6295
Ptpn18	0.184373	1.3462	10.3468	5.99e-25	4.67e-24	44.0534
Zswim6	0.184303	0.312366	16.3609	2.64e-59	4.64e-58	122.714
I830077J02Rik	0.183885	0.225673	18.7499	5.79e-77	1.35e-75	163.246
Dgkd	0.18371	0.290463	16.9168	3.26e-63	6.19e-62	131.685
Rpn1	0.183703	0.548948	12.9266	6.97e-38	7.92e-37	73.6191
Il16	0.183084	0.275349	17.2711	9.06e-66	1.8e-64	137.549
Fuca2	0.182114	0.400626	14.7332	1.47e-48	2.11e-47	98.0768
Numa1	0.182106	0.300748	16.6447	2.77e-61	5.05e-60	127.258
Chd4	0.182095	0.600355	12.2885	1.98e-34	2.06e-33	65.7154
Cln8	0.182075	0.35829	15.2939	3.84e-52	5.94e-51	106.288
Pik3ap1	0.182064	0.412741	14.4361	1.03e-46	1.42e-45	93.846
Arpc4	0.181908	0.789389	11.5949	7.28e-31	6.82e-30	57.563
Gatad2b	0.18177	0.394753	14.625	6.96e-48	9.83e-47	96.5264
M6pr	0.181295	0.616654	12.5491	8.06e-36	8.72e-35	68.8973
Rilpl1	0.181166	0.261912	17.3604	2.02e-66	4.05e-65	139.045
Zdhhc20	0.18094	0.409284	14.365	2.81e-46	3.83e-45	92.8442
Cxcl10	0.180536	0.241143	11.5582	1.11e-30	1.04e-29	57.1441
Leprot	0.180451	0.582887	12.6972	1.27e-36	1.4e-35	70.7335
Kcnk6	0.180435	0.20859	19.1959	1.66e-80	4.09e-79	171.38
Ddx39b	0.180386	0.668511	11.9898	7.19e-33	7.13e-32	62.1487
Fam167b	0.180239	0.262647	17.0005	8.19e-64	1.57e-62	133.06
Sun2	0.180197	0.27362	16.7855	2.8e-62	5.24e-61	129.54
Atp13a3	0.180014	0.3545	15.0277	2e-50	2.99e-49	102.353
Osbpl11	0.179698	0.295898	16.5072	2.55e-60	4.58e-59	125.047
Mlph	0.179487	0.194264	19.638	4.31e-84	1.11e-82	179.615
Mzt2	0.179396	0.314837	15.8895	4.39e-56	7.29e-55	115.328
Ptp4a3	0.179273	0.457982	13.4068	1.36e-40	1.65e-39	79.8211
Smox	0.179225	0.364565	15.0191	2.27e-50	3.37e-49	102.228
Taok1	0.179192	0.492523	13.083	9.35e-39	1.09e-37	75.6157
Kat6a	0.179143	0.351076	15.1924	1.75e-51	2.68e-50	104.781
Atrx	0.179112	0.773154	11.0071	5.35e-28	4.59e-27	51.0143
Btk	0.179094	0.293701	16.4594	5.48e-60	9.73e-59	124.283
Sppl3	0.179014	0.346499	15.2017	1.52e-51	2.33e-50	104.919
Vasp	0.178732	0.712681	11.4601	3.4e-30	3.13e-29	56.0318
Nsd1	0.178535	0.433859	13.6519	5.2e-42	6.5e-41	83.0701
Tln1	0.178403	0.961067	10.7573	7.99e-27	6.57e-26	48.3318
Reep5	0.178364	0.967629	11.0092	5.22e-28	4.49e-27	51.0376
Tspan31	0.178126	0.460966	13.8066	6.42e-43	8.2e-42	85.151
Phip	0.177748	0.468634	12.8546	1.74e-37	1.96e-36	72.7079
Maml2	0.177727	0.246603	17.1911	3.46e-65	6.79e-64	136.214
H3f3b	0.177453	2.67287	9.97069	2.71e-23	1.99e-22	40.2763
Kcnk13	0.177142	0.253207	17.4356	5.68e-67	1.15e-65	140.309
Lpcat1	0.177113	0.265613	16.9157	3.31e-63	6.3e-62	131.667
Gsk3b	0.176903	0.744466	11.1898	7.12e-29	6.29e-28	53.014
Cnot2	0.176656	0.317457	15.8295	1.11e-55	1.83e-54	114.403
Itch	0.176624	0.456918	13.3678	2.28e-40	2.74e-39	79.31
Trpc4ap	0.176511	0.334873	15.5316	1.07e-53	1.7e-52	109.857
Tgif1	0.176303	0.358854	13.8746	2.54e-43	3.27e-42	86.0726
Gm32849	0.176215	0.14293	22.4063	3.19e-108	1.13e-106	235.052
Dnajc3	0.176176	0.543358	12.5947	4.58e-36	4.97e-35	69.4595
4933421O10Rik	0.176154	0.180417	19.7946	2.22e-85	5.88e-84	182.574
Tmem144	0.176141	0.2027	18.7557	5.21e-77	1.22e-75	163.351
Ier3	0.175787	0.686104	8.63327	6.99e-18	4.16e-17	27.9558
Aftph	0.175539	0.398308	14.1446	6.17e-45	8.17e-44	89.7725
Morc3	0.17531	0.403982	14.0288	3.06e-44	4.01e-43	88.1776
Dennd1c	0.175286	0.261801	16.6388	3.04e-61	5.54e-60	127.163
Fkbp2	0.174824	0.706276	11.1115	1.7e-28	1.48e-27	52.1528
Tpp2	0.17461	0.37782	14.3971	1.79e-46	2.45e-45	93.2965
Abi1	0.174595	0.585067	12.39	5.74e-35	6.06e-34	66.9465
Mknk1	0.1743	0.285398	16.168	5.64e-58	9.68e-57	119.666
Clint1	0.174291	0.486724	13.0298	1.86e-38	2.14e-37	74.9337
Slc12a6	0.174197	0.353922	14.6257	6.89e-48	9.73e-47	96.5373
Srek1	0.17414	0.36368	14.3222	5.14e-46	6.98e-45	92.2446
Man2b2	0.17406	0.275213	16.7198	8.18e-62	1.51e-60	128.473
Pacsin2	0.173677	0.398625	14.0976	1.18e-44	1.56e-43	89.124
Ncor1	0.173538	0.780787	11.0702	2.68e-28	2.32e-27	51.7011
Tmem64	0.173346	0.22222	17.6656	1.13e-68	2.35e-67	144.212
Nfkbiz	0.173197	0.472519	10.5943	4.52e-26	3.65e-25	46.6133
Snx20	0.173112	0.460168	12.8744	1.35e-37	1.53e-36	72.9586
Tigd2	0.172953	0.318452	15.0023	2.91e-50	4.32e-49	101.981
Nfam1	0.172745	0.368317	14.2055	2.64e-45	3.53e-44	90.6178
Clec5a	0.172729	0.340544	14.6843	2.97e-48	4.23e-47	97.3758
Slamf9	0.172571	0.305866	15.081	9.1e-51	1.37e-49	103.137
Traf3ip3	0.172546	0.221449	17.6313	2.04e-68	4.21e-67	143.628
Akirin1	0.172351	0.521991	12.5238	1.1e-35	1.19e-34	68.5849
Sh3bp1	0.172303	0.301723	15.8405	9.38e-56	1.55e-54	114.572
Tmem33	0.172237	0.490921	12.8837	1.2e-37	1.36e-36	73.0754
Tut7	0.172026	0.519614	12.3406	1.05e-34	1.1e-33	66.346
H2-Oa	0.171971	0.207672	18.0972	6.43e-72	1.38e-70	151.662
Arhgap39	0.17172	0.197396	18.7995	2.36e-77	5.52e-76	164.142
Ccrl2	0.171578	0.549073	9.41225	6.07e-21	4.1e-20	34.9207
Pbrm1	0.171044	0.50652	12.4699	2.15e-35	2.3e-34	67.9229
Lyl1	0.170969	0.423999	13.246	1.13e-39	1.33e-38	77.7201
Il7r	0.170878	0.178334	18.3975	3.22e-74	7.18e-73	156.944
Sort1	0.170747	0.276956	16.1977	3.53e-58	6.06e-57	120.134
Resf1	0.170663	0.49269	11.746	1.27e-31	1.22e-30	59.2997
Pum1	0.170374	0.405561	13.5727	1.5e-41	1.85e-40	82.0151
Wipf1	0.170231	0.418726	13.4701	5.89e-41	7.18e-40	80.6551
Tgfa	0.170229	0.21783	17.7708	1.86e-69	3.9e-68	146.012
Lactb	0.170081	0.303494	15.0619	1.21e-50	1.81e-49	102.856
Il17ra	0.169578	0.326186	14.4085	1.52e-46	2.09e-45	93.4563
Prpsap2	0.169561	0.249824	16.7922	2.51e-62	4.7e-61	129.649
Ddx50	0.169418	0.392795	13.391	1.68e-40	2.03e-39	79.6134
Agmo	0.169406	0.193967	18.5159	3.9e-75	8.83e-74	159.049
Spire1	0.16939	0.27819	15.7425	4.25e-55	6.94e-54	113.066
Ccnt2	0.169244	0.322433	14.7532	1.1e-48	1.58e-47	98.3652
Hsd17b11	0.168935	0.442666	13.1941	2.22e-39	2.61e-38	77.047
Sipa1l2	0.168934	0.259321	16.2807	9.48e-59	1.65e-57	121.442
Atp1b3	0.168759	0.683109	11.2101	5.68e-29	5.03e-28	53.2387
Bzw1	0.168737	0.657515	11.5464	1.27e-30	1.18e-29	57.0098
Tbc1d9	0.168681	0.23777	17.1968	3.14e-65	6.18e-64	136.31
Tbl1xr1	0.168373	0.333082	14.715	1.91e-48	2.73e-47	97.816
Gna12	0.168277	0.485754	12.4809	1.88e-35	2.02e-34	68.0575
Lnpep	0.168115	0.44889	12.8385	2.14e-37	2.39e-36	72.5056
Tmem170b	0.167797	0.226542	17.251	1.27e-65	2.51e-64	137.213
Dnase2a	0.167795	0.38796	13.6764	3.73e-42	4.7e-41	83.3989
Lamtor4	0.167759	1.01622	10.1778	3.38e-24	2.57e-23	42.339
Fam117b	0.167661	0.293796	15.3052	3.25e-52	5.04e-51	106.456
Hdlbp	0.167543	0.468261	12.6503	2.29e-36	2.5e-35	70.15
Slc25a37	0.167476	0.214385	17.6033	3.28e-68	6.77e-67	143.151
Pla2g4a	0.167439	0.298333	14.9904	3.46e-50	5.14e-49	101.808
Tln2	0.16731	0.237343	16.3982	1.46e-59	2.58e-58	123.307
Rab6b	0.166974	0.238557	16.5875	6.97e-61	1.26e-59	126.337
Gnai2	0.166854	2.25759	10.847	3.05e-27	2.55e-26	49.2878
Cybc1	0.166732	0.309398	14.9268	8.79e-50	1.29e-48	100.879
Usf2	0.166635	0.603401	11.6375	4.45e-31	4.2e-30	58.0508
Cited2	0.16662	0.427538	10.3628	5.08e-25	3.97e-24	44.217
Pdia4	0.166502	0.438747	12.6979	1.26e-36	1.39e-35	70.7425
Helz	0.16637	0.295794	14.9872	3.62e-50	5.38e-49	101.761
Gtpbp2	0.166271	0.291415	15.2238	1.09e-51	1.68e-50	105.245
Tmem168	0.166109	0.231384	17.0072	7.34e-64	1.41e-62	133.17
Hsd17b4	0.165636	0.367174	13.8142	5.79e-43	7.41e-42	85.2538
Tlr3	0.165634	0.211854	17.2924	6.34e-66	1.26e-64	137.905
Prrc1	0.165623	0.25724	16.2035	3.22e-58	5.54e-57	120.225
Rsbn1l	0.165559	0.389469	13.4108	1.29e-40	1.57e-39	79.874
Alox5ap	0.165476	1.26649	9.08019	1.32e-19	8.42e-19	31.8796
Galnt12	0.165309	0.162224	19.7513	5.05e-85	1.33e-83	181.754
Khk	0.164927	0.341852	14.0553	2.13e-44	2.79e-43	88.541
Setd2	0.164686	0.316132	14.3937	1.88e-46	2.57e-45	93.2476
Cklf	0.164631	0.336952	14.1524	5.53e-45	7.34e-44	89.8805
Rsf1	0.164278	0.377633	13.4951	4.23e-41	5.17e-40	80.9856
Gramd1a	0.163462	0.234542	16.5024	2.75e-60	4.92e-59	124.971
Elk3	0.163363	0.351753	14.0446	2.46e-44	3.23e-43	88.3949
Rnf167	0.163168	0.309701	14.374	2.48e-46	3.38e-45	92.9706
Impact	0.163088	0.354437	13.123	5.58e-39	6.51e-38	76.1294
Zfp871	0.162893	0.327581	14.2006	2.82e-45	3.78e-44	90.5498
Rnasek	0.162798	1.28202	9.77766	1.82e-22	1.3e-21	38.3909
Clptm1	0.162592	0.367487	13.7304	1.8e-42	2.28e-41	84.1233
Dnajb9	0.162547	0.399143	12.8521	1.8e-37	2.02e-36	72.676
Xiap	0.162393	0.437734	12.3567	8.62e-35	9.05e-34	66.5423
Nhlrc3	0.162087	0.223854	16.6403	2.97e-61	5.42e-60	127.188
Cnot8	0.162046	0.293668	14.9571	5.63e-50	8.32e-49	101.322
Tbc1d5	0.162039	0.288181	15.0757	9.85e-51	1.48e-49	103.058
Abl1	0.161935	0.239364	16.3597	2.7e-59	4.73e-58	122.694
Fam168a	0.16192	0.302331	14.6426	5.41e-48	7.68e-47	96.7775
Slc25a45	0.161708	0.244696	16.0326	4.72e-57	7.99e-56	117.549
Wdr44	0.161697	0.249397	15.5798	5.13e-54	8.24e-53	110.586
Rasa4	0.161605	0.291126	14.8838	1.65e-49	2.4e-48	100.254
Ptms	0.161595	1.38457	8.94754	4.37e-19	2.74e-18	30.6947
Pdlim4	0.161475	0.28836	14.7145	1.92e-48	2.75e-47	97.8086
Mob1a	0.161413	0.554484	11.5506	1.21e-30	1.13e-29	57.0577
Tnfrsf11a	0.161384	0.299568	14.7408	1.31e-48	1.89e-47	98.1875
Fbxw4	0.161335	0.363796	13.6342	6.58e-42	8.2e-41	82.8347
Rap1b	0.161113	1.54369	9.41916	5.69e-21	3.84e-20	34.9851
Chic2	0.161109	0.461146	12.3967	5.29e-35	5.59e-34	67.0287
Lrpap1	0.161043	0.594803	11.1518	1.09e-28	9.54e-28	52.5956
Cd63	0.160955	1.96083	7.96801	1.81e-15	9.64e-15	22.4762
Fkbp15	0.160917	0.312785	14.6029	9.55e-48	1.34e-46	96.2116
B930036N10Rik	0.160891	0.170115	17.9402	9.94e-71	2.11e-69	148.933
Gfm2	0.160751	0.175013	17.6221	2.38e-68	4.92e-67	143.471
Trim30a	0.160335	0.450784	11.8967	2.16e-32	2.12e-31	61.0545
A930007I19Rik	0.160316	0.169534	18.7284	8.55e-77	1.98e-75	162.858
Safb2	0.160225	0.347898	13.5739	1.48e-41	1.82e-40	82.0303
Gls	0.160149	0.405696	12.4561	2.55e-35	2.72e-34	67.7538
Stt3a	0.159789	0.393858	13.1013	7.39e-39	8.61e-38	75.8506
Bod1l	0.159403	0.470382	11.6866	2.52e-31	2.4e-30	58.615
Dnajb4	0.159365	0.269501	14.1741	4.09e-45	5.44e-44	90.181
Nek6	0.159362	0.256477	15.4656	2.9e-53	4.59e-52	108.861
Slc37a2	0.159236	0.244375	15.5003	1.72e-53	2.73e-52	109.383
Kdm2a	0.158863	0.341649	13.5557	1.89e-41	2.32e-40	81.7879
Zkscan3	0.158672	0.280914	14.6351	6.03e-48	8.54e-47	96.6703
Abcc3	0.158611	0.252189	15.4646	2.95e-53	4.66e-52	108.846
Kmt2c	0.158327	0.374265	12.9067	8.98e-38	1.02e-36	73.3668
Spsb1	0.158308	0.180971	18.2329	5.93e-73	1.3e-71	154.04
Lman1	0.158192	0.416794	12.3492	9.46e-35	9.9e-34	66.4505
Tmem234	0.15817	0.818366	10.1103	6.69e-24	5.02e-23	41.6627
Taz	0.158143	0.32188	13.7286	1.85e-42	2.34e-41	84.0994
Copa	0.157802	0.438268	12.5467	8.31e-36	8.99e-35	68.8666
Sh3kbp1	0.157552	0.405237	12.6734	1.71e-36	1.88e-35	70.4363
Csf1	0.157532	0.197817	13.8657	2.87e-43	3.69e-42	85.9508
Derl2	0.157136	0.370038	13.2967	5.81e-40	6.93e-39	78.3795
Phf20l1	0.157068	0.418907	12.1586	9.55e-34	9.71e-33	64.1536
Gm32036	0.156862	0.148546	19.0292	3.58e-79	8.57e-78	168.318
Mgll	0.156691	0.288047	13.7348	1.7e-42	2.15e-41	84.1826
Trp53	0.156503	0.357693	13.0407	1.62e-38	1.87e-37	75.0728
Slc38a1	0.15647	0.317353	13.423	1.1e-40	1.34e-39	80.034
Klhl6	0.15639	0.303193	14.1232	8.3e-45	1.1e-43	89.4766
Ssbp2	0.156174	0.235956	15.3822	1.02e-52	1.6e-51	107.607
Mat2a	0.156031	0.576735	10.1623	3.95e-24	3e-23	42.184
Trim26	0.155666	0.276105	14.559	1.79e-47	2.51e-46	95.5865
Arhgef6	0.155357	0.304958	13.905	1.68e-43	2.17e-42	86.4849
Ociad1	0.155344	0.451653	12.032	4.35e-33	4.35e-32	62.647
Tnf	0.155258	0.236059	12.2032	5.57e-34	5.71e-33	64.6885
Arf4	0.155254	0.856384	9.55121	1.62e-21	1.12e-20	36.2251
Ube2d2a	0.155113	0.839757	9.85386	8.62e-23	6.23e-22	39.1309
Ptpro	0.155023	0.242765	15.1644	2.65e-51	4.03e-50	104.366
Clptm1l	0.154928	0.4088	12.5297	1.03e-35	1.11e-34	68.6579
Rpl10a	0.154766	2.54035	9.30699	1.63e-20	1.08e-19	33.9451
Gmpr	0.154565	0.250545	14.8655	2.15e-49	3.13e-48	99.988
Dram2	0.154539	0.462445	11.8208	5.28e-32	5.12e-31	60.1677
Iscu	0.153899	0.83781	9.74214	2.57e-22	1.83e-21	38.0479
Ufsp2	0.153718	0.367499	12.7526	6.33e-37	7.02e-36	71.4264
Prrc2c	0.153614	0.671674	10.1059	6.99e-24	5.25e-23	41.6183
Nfia	0.153422	0.441835	11.0899	2.15e-28	1.88e-27	51.9163
Otud1	0.153413	0.218408	13.9532	8.67e-44	1.13e-42	87.1422
Rhog	0.153387	0.746775	9.98189	2.43e-23	1.78e-22	40.3869
Slf2	0.153322	0.209916	16.0684	2.7e-57	4.58e-56	118.107
Csde1	0.15328	0.911618	9.46173	3.81e-21	2.59e-20	35.3831
Brd1	0.153073	0.450701	11.658	3.52e-31	3.33e-30	58.2855
Ank2	0.152889	0.255382	13.6495	5.37e-42	6.71e-41	83.0382
Thoc2	0.152882	0.429394	11.8253	5.01e-32	4.86e-31	60.2199
Srsf6	0.152738	0.444557	11.7943	7.2e-32	6.96e-31	59.8596
Ykt6	0.152606	0.258856	14.7249	1.65e-48	2.37e-47	97.9588
Slc23a2	0.152344	0.227716	15.4159	6.15e-53	9.66e-52	108.113
Lpxn	0.152213	0.34946	12.975	3.75e-38	4.3e-37	74.2344
Slc9a9	0.151946	0.347101	12.5965	4.48e-36	4.86e-35	69.4817
Ctso	0.151932	0.31195	13.4255	1.06e-40	1.29e-39	80.0666
Naga	0.151929	0.332168	13.2817	7.07e-40	8.42e-39	78.1842
Higd2a	0.151824	0.734233	9.81277	1.29e-22	9.27e-22	38.7312
Ramp1	0.15158	0.392819	11.7345	1.45e-31	1.39e-30	59.167
Ago1	0.151519	0.224755	15.7539	3.57e-55	5.83e-54	113.241
Tia1	0.15143	0.330191	12.6583	2.07e-36	2.26e-35	70.2486
Smchd1	0.15139	0.470903	11.2172	5.25e-29	4.65e-28	53.3176
Gxylt1	0.15133	0.22158	15.6421	1.98e-54	3.2e-53	111.533
Spred1	0.151217	0.406617	11.9086	1.88e-32	1.85e-31	61.1933
Zfp697	0.151195	0.137371	18.548	2.19e-75	5e-74	159.622
Slc46a1	0.150753	0.157656	18.2085	9.11e-73	1.99e-71	153.611
Gsdmd	0.150727	0.305602	13.574	1.48e-41	1.82e-40	82.0324
Atf4	0.150551	0.391192	11.8425	4.09e-32	3.98e-31	60.4208
Rasa1	0.150398	0.339743	12.8469	1.92e-37	2.16e-36	72.6105
Vmp1	0.150254	0.531304	10.4909	1.34e-25	1.07e-24	45.5372
Arid4a	0.150241	0.407319	11.6778	2.8e-31	2.66e-30	58.5133
Ralb	0.150136	0.527938	10.8599	2.65e-27	2.22e-26	49.4266
Yipf4	0.14991	0.483912	11.3634	1.02e-29	9.21e-29	54.9444
Tmem243	0.149813	0.471673	11.239	4.11e-29	3.65e-28	53.5587
Ncstn	0.149775	0.312291	13.6178	8.21e-42	1.02e-40	82.6147
Gm40841	0.149745	0.131221	18.6562	3.14e-76	7.24e-75	161.559
Ewsr1	0.149469	0.532733	10.8985	1.75e-27	1.47e-26	49.8408
Klf10	0.149047	0.285906	12.0938	2.08e-33	2.09e-32	63.3811
Dlst	0.149037	0.315893	13.1084	6.74e-39	7.87e-38	75.9413
Rlim	0.148476	0.298031	13.2346	1.31e-39	1.54e-38	77.5728
Sh2b3	0.148435	0.293	13.526	2.8e-41	3.43e-40	81.395
N4bp2l2	0.148265	0.422448	11.6124	5.95e-31	5.58e-30	57.7634
Dnajc5	0.148262	0.373282	12.4097	4.5e-35	4.77e-34	67.1876
Plxdc1	0.147968	0.176782	16.8365	1.22e-62	2.29e-61	130.371
Gm34589	0.147853	0.13681	18.4377	1.57e-74	3.53e-73	157.658
BC035044	0.14766	0.21885	15.042	1.62e-50	2.42e-49	102.564
Zfp467	0.147577	0.332456	12.6674	1.85e-36	2.02e-35	70.3621
Atxn10	0.147426	0.481026	11.0013	5.69e-28	4.88e-27	50.9518
Krcc1	0.147263	0.515921	10.6804	1.82e-26	1.48e-25	47.518
Zc3h7a	0.147051	0.301775	13.03	1.85e-38	2.14e-37	74.9368
Ifitm10	0.146888	0.151004	17.8143	8.8e-70	1.85e-68	146.759
Acap2	0.146576	0.356548	12.1803	7.34e-34	7.5e-33	64.4141
Pak2	0.146477	0.828805	9.15146	6.86e-20	4.43e-19	32.5232
Idh3g	0.146265	0.443186	11.2964	2.16e-29	1.94e-28	54.196
Gm26917	0.146058	0.294103	12.4239	3.79e-35	4.02e-34	67.3599
Chst7	0.146027	0.173032	16.6795	1.57e-61	2.89e-60	127.821
Pkig	0.145808	0.844563	9.04367	1.83e-19	1.17e-18	31.5516
Fcho2	0.145645	0.561891	10.2535	1.56e-24	1.2e-23	43.1033
Ppm1h	0.145613	0.259708	14.0484	2.34e-44	3.07e-43	88.4468
Eya4	0.145584	0.146447	18.0674	1.08e-71	2.32e-70	151.142
Ccdc93	0.145506	0.182584	16.7622	4.1e-62	7.63e-61	129.161
Hmox2	0.145334	0.638917	9.93936	3.7e-23	2.71e-22	39.9679
Khdrbs3	0.145301	0.231527	14.0783	1.55e-44	2.03e-43	88.8579
Arhgap22	0.145234	0.183788	16.2263	2.24e-58	3.88e-57	120.584
AI506816	0.145171	0.211118	15.061	1.22e-50	1.84e-49	102.842
Adcy7	0.145049	0.253841	14.17	4.33e-45	5.75e-44	90.1242
Vcp	0.144968	0.720339	9.49332	2.82e-21	1.93e-20	35.6794
Capzb	0.144914	1.25337	8.67063	5.05e-18	3.03e-17	28.2764
Atp2b1	0.144838	0.843314	8.81947	1.37e-18	8.41e-18	29.567
Phf3	0.144701	0.422081	11.3846	8.01e-30	7.28e-29	55.1823
Supt20	0.144614	0.292619	13.189	2.37e-39	2.78e-38	76.9819
Tpbgl	0.144603	0.148308	17.8705	3.33e-70	7.03e-69	147.728
Alg5	0.144502	0.341008	12.474	2.04e-35	2.19e-34	67.9728
P2rx7	0.144214	0.307586	12.3492	9.45e-35	9.9e-34	66.451
Nfatc1	0.14421	0.235332	14.6612	4.14e-48	5.9e-47	97.0449
Wac	0.143938	0.399135	11.5473	1.26e-30	1.17e-29	57.021
Ppp1r21	0.143903	0.284019	13.2547	1.01e-39	1.19e-38	77.8337
Cldnd1	0.143717	0.416751	11.3012	2.05e-29	1.84e-28	54.2491
Brd4	0.143607	0.416964	11.5088	1.95e-30	1.8e-29	56.583
Eif4a2	0.143499	0.791423	9.08724	1.23e-19	7.9e-19	31.943
Smg1	0.143454	0.324919	12.454	2.61e-35	2.78e-34	67.7286
Slc36a1	0.143416	0.187626	16.2152	2.68e-58	4.62e-57	120.408
Fos	0.143347	1.28523	4.74837	2.08e-06	6.38e-06	2.10332
Mia2	0.143308	0.438462	11.0679	2.74e-28	2.38e-27	51.6763
Arhgef1	0.143143	0.365011	11.8159	5.59e-32	5.42e-31	60.1111
Arhgap12	0.143096	0.263286	13.6418	5.95e-42	7.43e-41	82.935
Tmem273	0.142937	0.231123	14.4995	4.18e-47	5.8e-46	94.7416
Aars	0.142901	0.268718	13.3716	2.17e-40	2.61e-39	79.3589
Cdk12	0.142862	0.331465	12.1921	6.38e-34	6.52e-33	64.5544
Sft2d2	0.142437	0.307729	12.6116	3.71e-36	4.03e-35	69.6694
Vrk2	0.142435	0.249285	13.9427	1e-43	1.3e-42	86.9995
Cdk6	0.142428	0.268074	13.1537	3.75e-39	4.39e-38	76.5257
Pts	0.142417	0.377584	11.6587	3.49e-31	3.31e-30	58.2937
Emc3	0.142245	0.429532	11.1159	1.62e-28	1.42e-27	52.2011
Pon2	0.142209	0.577287	9.93599	3.83e-23	2.8e-22	39.9347
Comtd1	0.142042	0.270772	13.4714	5.79e-41	7.06e-40	80.6724
Trmt10a	0.141968	0.16933	16.1548	6.94e-58	1.19e-56	119.46
Adprh	0.141905	0.431916	11.2572	3.36e-29	2.99e-28	53.7602
Usp12	0.141891	0.235906	14.4019	1.67e-46	2.29e-45	93.3628
Cst7	0.141807	0.264811	12.4468	2.85e-35	3.04e-34	67.6406
Rnpep	0.141693	0.51341	10.3988	3.5e-25	2.75e-24	44.5861
Ube2j1	0.141532	0.255015	13.8065	6.43e-43	8.21e-42	85.1487
Bcl10	0.140958	0.507618	10.2302	1.98e-24	1.52e-23	42.8675
Glb1	0.140722	0.267164	13.6278	7.18e-42	8.92e-41	82.7492
Wls	0.140638	0.462339	10.5606	6.45e-26	5.19e-25	46.2612
Cdk9	0.14058	0.419669	11.1834	7.64e-29	6.74e-28	52.9443
Capza1	0.140536	0.568239	10.0792	9.15e-24	6.82e-23	41.3521
Tmem219	0.1405	0.410385	11.081	2.38e-28	2.07e-27	51.8191
Papola	0.140231	0.545606	10.1665	3.79e-24	2.88e-23	42.2256
Itpripl1	0.140167	0.197597	15.1423	3.68e-51	5.58e-50	104.039
Rnf19b	0.140079	0.250097	13.6524	5.16e-42	6.46e-41	83.0768
Trim8	0.140067	0.313516	12.3346	1.13e-34	1.18e-33	66.2741
Cd82	0.140029	0.225079	14.3035	6.69e-46	9.05e-45	91.9826
Hcls1	0.139594	0.586425	9.7042	3.72e-22	2.63e-21	37.6829
Sbno1	0.13957	0.42434	10.7579	7.95e-27	6.53e-26	48.3376
Eif4e2	0.1394	0.452665	10.686	1.71e-26	1.4e-25	47.5766
Oma1	0.139281	0.210681	14.9627	5.19e-50	7.68e-49	101.403
Cept1	0.139272	0.391841	11.3332	1.43e-29	1.29e-28	54.6071
Prpf40a	0.139135	0.505583	10.1614	3.99e-24	3.02e-23	42.1746
Ssb	0.139027	0.675271	9.20691	4.12e-20	2.68e-19	33.0275
H2afy	0.138839	0.803668	8.81971	1.36e-18	8.4e-18	29.569
Senp6	0.138787	0.391266	11.2026	6.18e-29	5.46e-28	53.1557
Ccar1	0.138742	0.355381	11.6688	3.1e-31	2.94e-30	58.41
Plbd2	0.138544	0.353161	11.8323	4.61e-32	4.48e-31	60.3022
A630001G21Rik	0.138542	0.159958	16.783	2.92e-62	5.45e-61	129.499
Hebp1	0.13848	0.379976	11.1773	8.18e-29	7.21e-28	52.8765
Rassf5	0.13832	0.285374	12.7389	7.52e-37	8.33e-36	71.2545
Tmx3	0.138281	0.370604	11.3643	1.01e-29	9.13e-29	54.954
Arl5c	0.138163	0.206736	13.7012	2.67e-42	3.38e-41	83.7311
Rpl3	0.138071	2.54863	8.82822	1.27e-18	7.79e-18	29.6435
Rap2a	0.138013	0.418927	10.7977	5.19e-27	4.3e-26	48.7609
Cnot4	0.137862	0.341424	11.9559	1.07e-32	1.06e-31	61.7487
Swap70	0.137827	0.357567	11.1848	7.53e-29	6.65e-28	52.9588
Accs	0.137663	0.148351	16.9352	2.41e-63	4.6e-62	131.986
Khdrbs1	0.137602	0.595305	9.57513	1.29e-21	8.96e-21	36.4516
P3h2	0.137578	0.166813	16.0218	5.6e-57	9.44e-56	117.38
Ak1	0.137498	0.196319	14.6273	6.74e-48	9.53e-47	96.559
Lman2l	0.13746	0.233359	13.8787	2.4e-43	3.09e-42	86.1276
Sec14l1	0.13713	0.369432	11.3457	1.24e-29	1.12e-28	54.7462
Gm2a	0.137129	0.863898	8.24996	1.81e-16	1.01e-15	24.7458
Wdr45b	0.137112	0.358558	11.529	1.55e-30	1.44e-29	56.812
Pdcd4	0.136992	0.353451	11.282	2.54e-29	2.27e-28	54.0363
Arf1	0.136916	1.28578	8.26784	1.56e-16	8.72e-16	24.8923
Wbp2	0.136787	0.412952	10.9057	1.61e-27	1.36e-26	49.9185
Mboat7	0.136746	0.258209	13.2074	1.86e-39	2.2e-38	77.2194
0610010K14Rik	0.136637	0.473807	10.2703	1.31e-24	1.01e-23	43.2741
Ncbp3	0.136512	0.240149	13.4226	1.11e-40	1.34e-39	80.0285
Ubap2l	0.1365	0.557438	9.61263	9.02e-22	6.28e-21	36.8077
Cd302	0.136467	0.410133	10.8984	1.75e-27	1.47e-26	49.84
Creb1	0.136459	0.310258	11.8885	2.38e-32	2.33e-31	60.9586
Tial1	0.136384	0.344083	11.5561	1.14e-30	1.06e-29	57.1202
Gclc	0.136356	0.221111	13.977	6.25e-44	8.16e-43	87.4672
Eif5	0.136206	0.878435	8.24649	1.86e-16	1.04e-15	24.7174
Smarca5	0.136147	0.543049	9.65527	5.98e-22	4.2e-21	37.2142
4933434E20Rik	0.136079	0.372755	11.2663	3.03e-29	2.7e-28	53.8615
Eef2	0.136008	1.78046	7.91716	2.72e-15	1.44e-14	22.0751
Myo1f	0.135907	0.404459	10.8218	4e-27	3.33e-26	49.0187
Ucp2	0.135859	1.49791	7.37264	1.82e-13	8.86e-13	17.9395
Trpm2	0.135629	0.166537	15.8301	1.1e-55	1.82e-54	114.411
Zfp148	0.135612	0.373381	11.1499	1.11e-28	9.73e-28	52.5749
Strada	0.135583	0.162738	16.1477	7.76e-58	1.33e-56	119.348
Akap9	0.135492	0.35205	11.1514	1.09e-28	9.58e-28	52.5909
Ccl12	0.135236	0.563246	7.47253	8.61e-14	4.25e-13	18.6764
Acbd3	0.135216	0.334182	11.7286	1.55e-31	1.48e-30	59.0993
Liph	0.135035	0.139601	17.0129	6.68e-64	1.29e-62	133.264
Gm34455	0.134972	0.232657	12.4049	4.78e-35	5.06e-34	67.129
Rere	0.134939	0.27154	12.6769	1.64e-36	1.8e-35	70.4799
Cspp1	0.134842	0.260694	12.4321	3.42e-35	3.64e-34	67.4599
Map3k2	0.134804	0.27417	12.6422	2.53e-36	2.76e-35	70.049
Fam193a	0.134527	0.266537	12.8288	2.42e-37	2.7e-36	72.383
Hfe	0.13451	0.44319	10.2573	1.5e-24	1.15e-23	43.1425
Cln3	0.134374	0.272617	12.7197	9.57e-37	1.06e-35	71.0146
Gmpr2	0.134352	0.238933	13.3803	1.93e-40	2.33e-39	79.474
Tle3	0.134326	0.210816	14.1973	2.96e-45	3.96e-44	90.5034
Akna	0.134302	0.193196	14.6947	2.55e-48	3.65e-47	97.5244
Ccnd1	0.134257	0.468985	9.37323	8.77e-21	5.86e-20	34.5578
Klhl7	0.134113	0.204328	14.2555	1.31e-45	1.77e-44	91.3124
Large1	0.133865	0.150564	16.2053	3.13e-58	5.39e-57	120.253
Abcb4	0.133813	0.157209	15.9025	3.59e-56	5.98e-55	115.528
Ostc	0.133649	0.609366	9.21656	3.77e-20	2.46e-19	33.1155
Zfp691	0.133578	0.160928	15.4269	5.21e-53	8.19e-52	108.278
N4bp1	0.133526	0.323645	11.5593	1.1e-30	1.02e-29	57.1574
Rbbp6	0.133429	0.420422	10.3213	7.79e-25	6.05e-24	43.7926
Fubp1	0.133423	0.518451	9.2914	1.88e-20	1.24e-19	33.8015
Nlrp3	0.133417	0.287502	11.3601	1.06e-29	9.55e-29	54.9077
Vps37b	0.133242	0.250758	12.8051	3.26e-37	3.63e-36	72.0848
Vav2	0.132879	0.167324	15.7288	5.25e-55	8.54e-54	112.856
Hbp1	0.132813	0.296782	11.9339	1.39e-32	1.37e-31	61.4902
Mbnl2	0.132619	0.5496	9.27746	2.14e-20	1.41e-19	33.6733
Mark3	0.132568	0.310371	11.7265	1.59e-31	1.52e-30	59.075
Tnfrsf1a	0.132443	0.450578	10.1414	4.89e-24	3.68e-23	41.9733
Ccdc47	0.132315	0.401587	10.5301	8.89e-26	7.12e-25	45.9441
Sec62	0.132311	0.889349	8.11605	5.46e-16	2.98e-15	23.6581
Cebpd	0.132298	0.473641	9.07466	1.38e-19	8.84e-19	31.8298
Xbp1	0.132223	0.493113	9.63936	6.97e-22	4.88e-21	37.0623
Sipa1l1	0.131997	0.194347	14.2437	1.55e-45	2.08e-44	91.1487
Acsl4	0.131303	0.241223	13.0203	2.1e-38	2.42e-37	74.8126
Pik3cd	0.131285	0.274778	12.3357	1.12e-34	1.17e-33	66.2869
mt-Nd4l	0.131103	1.38967	7.34595	2.22e-13	1.07e-12	17.7442
Vps9d1	0.131084	0.176753	14.8082	4.95e-49	7.14e-48	99.159
H2-T23	0.130981	0.376683	10.7782	6.39e-27	5.28e-26	48.5532
Plcg2	0.130872	0.246475	13.0547	1.35e-38	1.56e-37	75.253
Eif4g2	0.130822	0.972261	7.94889	2.11e-15	1.12e-14	22.3251
Rnf180	0.130808	0.164961	15.3443	1.8e-52	2.81e-51	107.041
Gpr107	0.130808	0.24667	12.9801	3.52e-38	4.03e-37	74.2994
Pacc1	0.130806	0.169228	15.3948	8.44e-53	1.32e-51	107.797
Chsy1	0.130736	0.17198	15.2961	3.72e-52	5.76e-51	106.321
Uhrf2	0.130682	0.351708	10.795	5.34e-27	4.42e-26	48.7328
Glyr1	0.130563	0.369599	10.9264	1.29e-27	1.09e-26	50.1411
Ppp6r1	0.130437	0.299766	11.9391	1.31e-32	1.29e-31	61.5515
Nfya	0.130418	0.191765	14.2733	1.02e-45	1.38e-44	91.5613
Bnip3l	0.130385	0.814273	8.16645	3.61e-16	1.99e-15	24.0655
Wdfy1	0.130183	0.163411	15.349	1.68e-52	2.62e-51	107.111
Dok1	0.130145	0.245323	12.8262	2.5e-37	2.79e-36	72.3497
Fam114a2	0.130106	0.283795	12.0495	3.53e-33	3.53e-32	62.8551
Trim30d	0.130078	0.232956	12.9186	7.72e-38	8.76e-37	73.5176
Arhgap27	0.130064	0.167989	15.3538	1.57e-52	2.44e-51	107.182
Abcc5	0.129937	0.228942	13.0316	1.82e-38	2.1e-37	74.9565
Zyg11b	0.129898	0.214926	13.5646	1.67e-41	2.06e-40	81.907
Emc10	0.129863	0.466409	9.92061	4.46e-23	3.25e-22	39.7837
Ube2h	0.129861	0.291474	11.7993	6.79e-32	6.57e-31	59.9178
Pigk	0.129778	0.28129	12.2078	5.27e-34	5.4e-33	64.7437
Tbl1x	0.129772	0.34891	10.9129	1.49e-27	1.26e-26	49.9954
Wdfy2	0.129585	0.204717	13.9877	5.4e-44	7.05e-43	87.6139
Gnl3	0.129582	0.225131	13.0002	2.72e-38	3.12e-37	74.5552
Ets1	0.129503	0.366306	10.0433	1.31e-23	9.72e-23	40.9944
Cep68	0.129432	0.182383	14.3505	3.45e-46	4.69e-45	92.6407
Psenen	0.129378	0.89565	8.14239	4.4e-16	2.41e-15	23.8707
Larp4b	0.129209	0.357092	10.8857	2.01e-27	1.69e-26	49.7028
Angel2	0.129007	0.265301	12.2133	4.93e-34	5.07e-33	64.8097
Sar1b	0.128982	0.479588	9.91268	4.82e-23	3.51e-22	39.706
Epn1	0.128975	0.483953	9.74541	2.49e-22	1.77e-21	38.0794
Cwf19l2	0.128945	0.338033	10.8041	4.84e-27	4.02e-26	48.8294
Ywhae	0.128451	1.34846	7.57934	3.82e-14	1.92e-13	19.4751
Ssr1	0.127938	0.49784	9.37741	8.43e-21	5.64e-20	34.5966
Fam76b	0.127835	0.253212	12.3197	1.36e-34	1.41e-33	66.0924
Tut4	0.127755	0.347407	10.4873	1.39e-25	1.11e-24	45.4998
Ktn1	0.127734	0.510564	8.88066	7.94e-19	4.93e-18	30.1037
Mcfd2	0.127722	0.454192	9.74989	2.39e-22	1.7e-21	38.1227
Rnf111	0.12749	0.273584	12.1276	1.39e-33	1.4e-32	63.7837
Arhgef40	0.127452	0.18776	13.7348	1.7e-42	2.15e-41	84.1826
Upk1b	0.127334	0.121545	16.5908	6.62e-61	1.2e-59	126.389
Rab1a	0.127153	0.535274	9.26519	2.4e-20	1.58e-19	33.5607
Dad1	0.126932	0.91916	7.88231	3.59e-15	1.89e-14	21.8018
Slc38a10	0.126825	0.229232	13.0392	1.65e-38	1.9e-37	75.0534
Ddx17	0.126807	0.468842	9.39745	6.98e-21	4.69e-20	34.7829
Srsf10	0.126778	0.39879	10.1787	3.35e-24	2.55e-23	42.3483
Tbc1d23	0.126691	0.251437	12.2102	5.12e-34	5.25e-33	64.7723
B4galt4	0.126464	0.191725	13.61	9.11e-42	1.13e-40	82.5116
BC005561	0.126445	0.225861	12.3798	6.5e-35	6.85e-34	66.8227
Dhrs7b	0.126308	0.190793	14.1651	4.64e-45	6.16e-44	90.0564
Cisd2	0.126037	0.448301	9.65068	6.25e-22	4.39e-21	37.1704
Tnrc6c	0.125964	0.410888	9.84501	9.41e-23	6.78e-22	39.0447
Ralgps2	0.125917	0.236222	12.3504	9.32e-35	9.77e-34	66.4649
Slc50a1	0.125886	0.381457	10.267	1.36e-24	1.05e-23	43.2402
Kdelr2	0.125767	0.524386	9.09934	1.11e-19	7.08e-19	32.052
Dnm2	0.125719	0.40408	10.0185	1.68e-23	1.24e-22	40.7487
Glrp1	0.12545	0.120406	16.7721	3.48e-62	6.5e-61	129.323
Cds1	0.125267	0.14295	15.7328	4.94e-55	8.04e-54	112.917
Fbl	0.125256	0.428965	9.77799	1.81e-22	1.3e-21	38.3941
Serpinf1	0.125158	0.214909	12.4046	4.8e-35	5.08e-34	67.1251
4931406C07Rik	0.125127	0.273881	11.6676	3.15e-31	2.98e-30	58.3957
Surf4	0.12509	0.363303	10.5498	7.23e-26	5.8e-25	46.1492
Tor3a	0.124921	0.219121	12.9292	6.74e-38	7.67e-37	73.6518
Prkab1	0.124824	0.196895	13.2937	6.04e-40	7.2e-39	78.3409
Brd9	0.12482	0.365868	10.1466	4.64e-24	3.5e-23	42.0257
Suclg2	0.12482	0.292071	11.2197	5.1e-29	4.53e-28	53.3448
Srp72	0.124679	0.373431	10.3445	6.13e-25	4.78e-24	44.0299
Ubn1	0.124653	0.35112	10.6151	3.63e-26	2.94e-25	46.8311
Rab4b	0.12459	0.392828	10.2894	1.08e-24	8.35e-24	43.4684
Hp1bp3	0.124571	0.516	8.94607	4.42e-19	2.78e-18	30.6816
Map2k2	0.124427	0.514254	9.15167	6.85e-20	4.43e-19	32.5251
Rab3gap1	0.124335	0.274495	11.4947	2.3e-30	2.12e-29	56.4229
Eef1b2	0.124091	2.06544	7.31137	2.87e-13	1.38e-12	17.4923
Ncoa3	0.124031	0.32321	10.7854	5.91e-27	4.88e-26	48.6307
Zmynd11	0.12403	0.379888	10.0462	1.28e-23	9.45e-23	41.0232
Kpna3	0.124024	0.277173	11.6686	3.11e-31	2.95e-30	58.4073
Avl9	0.123965	0.213582	12.7761	4.71e-37	5.24e-36	71.7198
Cmtm3	0.123926	0.356499	10.4047	3.29e-25	2.59e-24	44.6467
Aga	0.123852	0.241773	12.4126	4.35e-35	4.61e-34	67.222
Tspan33	0.123764	0.137332	15.6923	9.2e-55	1.49e-53	112.298
Neurl1a	0.123651	0.133368	16.0323	4.75e-57	8.02e-56	117.544
N4bp2l1	0.123643	0.245572	12.0752	2.6e-33	2.61e-32	63.1593
Gpatch8	0.123622	0.350108	10.3669	4.87e-25	3.81e-24	44.259
Arpc5l	0.123591	0.456565	9.36724	9.27e-21	6.19e-20	34.5022
Cpsf6	0.123539	0.379402	9.95136	3.29e-23	2.4e-22	40.0859
Akr1b3	0.123497	0.556341	8.54936	1.44e-17	8.47e-17	27.2409
Bank1	0.123462	0.190882	13.1255	5.4e-39	6.31e-38	76.1612
Gnas	0.123289	1.67205	6.59707	4.43e-11	1.9e-10	12.5518
Sf3b2	0.123262	0.719502	8.06047	8.58e-16	4.65e-15	23.2119
Ranbp10	0.123252	0.172539	14.2431	1.56e-45	2.1e-44	91.1406
Pex2	0.123024	0.259188	11.814	5.72e-32	5.54e-31	60.0891
Hspe1	0.123018	1.11026	6.95434	3.79e-12	1.73e-11	14.9601
Plcb2	0.12296	0.148327	15.4147	6.26e-53	9.83e-52	108.094
Tmem245	0.12292	0.23218	12.1181	1.55e-33	1.57e-32	63.6702
Rgl2	0.122866	0.240998	12.0691	2.79e-33	2.8e-32	63.0867
Map4	0.12236	0.362878	9.90421	5.25e-23	3.82e-22	39.6229
Sdcbp	0.122219	1.35225	6.91336	5.06e-12	2.29e-11	14.6775
Clk4	0.122185	0.288386	11.116	1.61e-28	1.41e-27	52.2023
Ankrd10	0.12217	0.213224	12.6931	1.34e-36	1.47e-35	70.6821
Agps	0.122095	0.239477	12.2273	4.17e-34	4.29e-33	64.9775
Nufip2	0.122065	0.364208	9.75674	2.23e-22	1.59e-21	38.1888
Csnk2a1	0.122033	0.544048	8.69971	3.92e-18	2.36e-17	28.5269
Sh3gl1	0.121979	0.290872	11.111	1.71e-28	1.49e-27	52.1481
Dcun1d5	0.121828	0.508629	8.97188	3.51e-19	2.21e-18	30.9108
Denr	0.121606	0.53654	8.59857	9.44e-18	5.59e-17	27.6593
Arhgap4	0.121601	0.150181	15.1007	6.81e-51	1.03e-49	103.426
Dnajb6	0.121533	0.775162	7.83987	5.03e-15	2.63e-14	21.4704
Tmf1	0.121428	0.343228	10.3624	5.1e-25	3.98e-24	44.2133
Ogt	0.121393	0.566406	8.17732	3.3e-16	1.82e-15	24.1536
Snhg12	0.121347	0.299255	10.7896	5.65e-27	4.68e-26	48.6751
Smo	0.121269	0.164166	13.9194	1.38e-43	1.78e-42	86.6807
Brk1	0.121117	1.23686	7.17174	8e-13	3.78e-12	16.4871
Rbm47	0.120942	0.274049	11.3526	1.15e-29	1.04e-28	54.8237
Rgs19	0.120853	0.342023	10.3619	5.12e-25	4e-24	44.2082
Dguok	0.120802	0.43555	9.37996	8.23e-21	5.51e-20	34.6203
Casd1	0.120692	0.248964	11.6413	4.26e-31	4.03e-30	58.0947
Tmem68	0.120669	0.20352	12.9317	6.53e-38	7.43e-37	73.6845
Tspan3	0.12052	0.499534	8.79213	1.74e-18	1.07e-17	29.3282
Tmem41b	0.120498	0.205951	12.6076	3.9e-36	4.24e-35	69.6193
Tet3	0.120446	0.321157	10.4057	3.25e-25	2.56e-24	44.6577
Mast3	0.120234	0.180781	13.7701	1.05e-42	1.34e-41	84.6579
Ggh	0.120178	0.528667	8.76252	2.26e-18	1.38e-17	29.0706
Msrb2	0.119904	0.218959	12.3217	1.32e-34	1.38e-33	66.117
Crebbp	0.119808	0.388689	9.63232	7.46e-22	5.22e-21	36.9951
Arhgdib	0.119801	1.20624	6.81983	9.71e-12	4.32e-11	14.0387
Clcn3	0.119751	0.313956	10.3884	3.89e-25	3.06e-24	44.4798
Plxna4	0.119642	0.130213	15.5174	1.32e-53	2.11e-52	109.642
Ercc5	0.119509	0.156132	13.7126	2.29e-42	2.9e-41	83.8847
Phc3	0.119338	0.271413	11.0672	2.77e-28	2.4e-27	51.6682
Stx16	0.119283	0.323465	10.4662	1.73e-25	1.38e-24	45.2812
Nectin2	0.119245	0.131963	15.7878	2.12e-55	3.46e-54	113.762
Slc25a11	0.119109	0.438342	9.26535	2.4e-20	1.58e-19	33.5621
Cdk2ap1	0.119087	0.362461	9.83536	1.03e-22	7.44e-22	38.9507
2021-03-02	0.119086	0.537512	8.56882	1.22e-17	7.19e-17	27.4061
Cnot6l	0.119011	0.402687	9.36671	9.32e-21	6.22e-20	34.4973
R3hdm1	0.118945	0.365703	9.69141	4.21e-22	2.97e-21	37.5602
Wapl	0.11894	0.449436	9.11843	9.28e-20	5.97e-19	32.2243
Mgat5	0.118668	0.212049	12.6514	2.25e-36	2.47e-35	70.1636
Memo1	0.11857	0.204597	12.6647	1.91e-36	2.09e-35	70.3287
Mau2	0.118538	0.256018	11.444	4.09e-30	3.75e-29	55.8499
Irak2	0.118528	0.24503	11.5901	7.69e-31	7.19e-30	57.5085
Pafah1b1	0.118396	0.748105	7.61285	2.95e-14	1.49e-13	19.728
Ik	0.118346	0.507436	8.69031	4.26e-18	2.56e-17	28.4458
Dbnl	0.118314	0.392836	9.56113	1.48e-21	1.02e-20	36.3189
Map1s	0.118288	0.158957	14.3522	3.37e-46	4.59e-45	92.6648
Zfp869	0.118217	0.216125	12.2232	4.37e-34	4.5e-33	64.929
As3mt	0.118195	0.308166	10.4933	1.31e-25	1.04e-24	45.562
Tbpl1	0.118123	0.222293	12.2149	4.84e-34	4.98e-33	64.8288
Man2a2	0.118103	0.208416	12.4953	1.57e-35	1.69e-34	68.2342
Fgd4	0.118078	0.271037	10.9481	1.02e-27	8.68e-27	50.3754
1810026B05Rik	0.118028	0.300318	10.4085	3.16e-25	2.49e-24	44.6862
Eprs	0.118026	0.390096	9.42944	5.16e-21	3.5e-20	35.081
Snx10	0.118007	0.394958	9.42311	5.48e-21	3.71e-20	35.022
Peli2	0.117981	0.203275	12.6204	3.32e-36	3.62e-35	69.7788
Vegfb	0.117771	0.405112	9.28157	2.06e-20	1.36e-19	33.7111
E2f3	0.117633	0.141053	15.0445	1.56e-50	2.34e-49	102.599
Mydgf	0.117632	0.42445	9.20952	4.02e-20	2.62e-19	33.0512
Tnrc6a	0.117589	0.39495	9.38903	7.56e-21	5.07e-20	34.7046
Grcc10	0.11744	1.09806	6.97148	3.36e-12	1.54e-11	15.0788
Ccdc86	0.117368	0.209032	12.2488	3.21e-34	3.31e-33	65.2364
Ddrgk1	0.117306	0.598861	8.14144	4.43e-16	2.43e-15	23.863
Aagab	0.117148	0.183828	13.2619	9.15e-40	1.08e-38	77.9271
Slc29a1	0.117049	0.335247	9.87388	7.08e-23	5.13e-22	39.3263
Thrap3	0.11699	0.497021	8.57614	1.15e-17	6.75e-17	27.4683
Nisch	0.116985	0.536019	8.41103	4.69e-17	2.69e-16	26.0772
Clec4a3	0.116906	0.50048	8.07582	7.57e-16	4.12e-15	23.3348
Synrg	0.116844	0.245372	11.5908	7.63e-31	7.14e-30	57.5166
Stag2	0.116834	0.389927	9.3294	1.32e-20	8.78e-20	34.1519
Nr2c2	0.116802	0.210385	12.2135	4.92e-34	5.05e-33	64.8122
Cap1	0.116402	0.635001	7.91269	2.82e-15	1.49e-14	22.04
Ak2	0.1164	0.304361	10.4567	1.92e-25	1.52e-24	45.183
Hnrnpc	0.116393	0.680656	7.80549	6.6e-15	3.43e-14	21.2033
Pds5a	0.116102	0.288918	10.6056	4.01e-26	3.25e-25	46.7321
Psmb8	0.116059	0.83239	7.22764	5.32e-13	2.53e-12	16.8872
Zscan26	0.115883	0.186991	12.7241	9.06e-37	1e-35	71.0693
Il10rb	0.115877	0.68989	7.61011	3.02e-14	1.52e-13	19.7074
Prkca	0.115823	0.140657	14.5221	3.03e-47	4.23e-46	95.0617
Prkcb	0.115677	0.301973	10.5061	1.14e-25	9.13e-25	45.6946
Fam3a	0.115627	0.201339	12.4744	2.03e-35	2.18e-34	67.9787
Map2k1	0.115622	0.281127	10.8449	3.12e-27	2.61e-26	49.2655
Arid3a	0.115605	0.197508	12.3034	1.65e-34	1.72e-33	65.895
Bckdha	0.115523	0.220888	11.8924	2.27e-32	2.23e-31	61.0043
Rtcb	0.115486	0.637865	7.69447	1.57e-14	8.03e-14	20.3487
U2surp	0.11546	0.51432	8.28883	1.31e-16	7.35e-16	25.0648
Dnajc1	0.115433	0.308991	10.1718	3.59e-24	2.73e-23	42.2789
Rsrp1	0.115432	0.885288	6.43832	1.27e-10	5.31e-10	11.522
Pecr	0.115424	0.158455	13.6704	4.05e-42	5.09e-41	83.3182
Hspa8	0.115411	2.32844	6.33714	2.45e-10	1.01e-09	10.8786
Rubcnl	0.115305	0.139355	14.5588	1.79e-47	2.51e-46	95.5839
Mysm1	0.115062	0.26466	10.7947	5.35e-27	4.43e-26	48.7299
Slc46a3	0.115034	0.151732	14.3032	6.71e-46	9.08e-45	91.9794
Slc11a1	0.115016	0.297158	10.3248	7.51e-25	5.84e-24	43.8291
Twistnb	0.115007	0.31177	10.1589	4.09e-24	3.1e-23	42.149
Nrros	0.114862	0.37099	9.38148	8.11e-21	5.44e-20	34.6344
Mgat2	0.114809	0.354732	9.6845	4.51e-22	3.17e-21	37.4939
Ago3	0.114808	0.250029	11.0132	5e-28	4.3e-27	51.0809
Stk4	0.114755	0.310867	10.2888	1.09e-24	8.39e-24	43.4622
Pcf11	0.114712	0.244113	10.9777	7.38e-28	6.31e-27	50.695
Rps9	0.114559	3.30572	7.80996	6.37e-15	3.31e-14	21.238
Bcap29	0.114429	0.26228	10.8664	2.47e-27	2.07e-26	49.4962
Trim35	0.11433	0.256807	10.8892	1.93e-27	1.63e-26	49.741
2510039O18Rik	0.114304	0.228776	11.8034	6.48e-32	6.26e-31	59.9652
Bicd2	0.114248	0.214085	11.957	1.06e-32	1.05e-31	61.7615
Bsg	0.114154	1.62846	5.48891	4.16e-08	1.47e-07	5.88271
Eif3a	0.114132	0.716086	7.36712	1.9e-13	9.22e-13	17.899
Grk2	0.114093	0.47319	8.54672	1.48e-17	8.65e-17	27.2185
Azin1	0.114055	0.312806	9.86372	7.82e-23	5.66e-22	39.2271
4933406I18Rik	0.113952	0.0909777	18.0423	1.68e-71	3.59e-70	150.704
Gm43813	0.113804	0.152508	13.4123	1.27e-40	1.54e-39	79.8938
Nfix	0.113678	0.336207	9.56278	1.45e-21	1.01e-20	36.3346
Tm2d3	0.11359	0.299663	10.2892	1.08e-24	8.37e-24	43.4658
Amz1	0.113497	0.146053	14.1113	9.79e-45	1.29e-43	89.3124
Morf4l1	0.11349	1.65322	6.91183	5.11e-12	2.31e-11	14.667
Osm	0.113382	0.244684	9.75325	2.31e-22	1.64e-21	38.1551
Cyld	0.11338	0.278819	10.4059	3.25e-25	2.56e-24	44.6591
Snx6	0.11324	0.633877	7.6057	3.12e-14	1.57e-13	19.674
Ube3a	0.113231	0.457628	8.41854	4.4e-17	2.53e-16	26.1399
Rdh14	0.113182	0.178092	13.0453	1.52e-38	1.76e-37	75.1321
Bcl9l	0.113128	0.170822	12.9702	3.99e-38	4.56e-37	74.1741
Arhgdia	0.113093	0.939346	6.98818	2.98e-12	1.37e-11	15.1948
Fam111a	0.113069	0.376328	8.89953	6.71e-19	4.18e-18	30.2701
Csf2ra	0.113046	0.421459	8.78283	1.89e-18	1.15e-17	29.2473
Krit1	0.112989	0.328979	9.4784	3.25e-21	2.22e-20	35.5394
Ccl9	0.11297	0.459294	7.86202	4.22e-15	2.21e-14	21.6431
Sbf2	0.112933	0.334409	9.62908	7.7e-22	5.39e-21	36.9643
Tm9sf4	0.112929	0.258728	10.9721	7.84e-28	6.71e-27	50.6347
Spty2d1	0.112865	0.25195	10.8876	1.96e-27	1.65e-26	49.7236
Plekhf2	0.112832	0.286464	10.3685	4.79e-25	3.75e-24	44.2752
Prpf39	0.112679	0.261207	10.5847	5.01e-26	4.04e-25	46.5128
C5ar2	0.112557	0.166208	12.9592	4.6e-38	5.25e-37	74.0332
Usp24	0.112396	0.178336	12.7592	5.82e-37	6.47e-36	71.5091
Caprin1	0.112241	0.501521	8.31823	1.02e-16	5.78e-16	25.307
Ino80d	0.112097	0.29081	10.0837	8.74e-24	6.52e-23	41.3972
mt-Nd1	0.111925	3.11876	8.10665	5.89e-16	3.22e-15	23.5825
Zfp740	0.111809	0.188865	12.2732	2.39e-34	2.47e-33	65.5301
Creb3l2	0.111755	0.16043	13.3899	1.7e-40	2.06e-39	79.5994
Tgoln1	0.111748	0.462773	8.52038	1.85e-17	1.08e-16	26.9956
Snrnp48	0.111467	0.298284	10.0438	1.31e-23	9.67e-23	40.9994
Kpnb1	0.111417	0.290054	10.3015	9.55e-25	7.39e-24	43.5911
Tug1	0.111368	0.255587	10.5104	1.09e-25	8.73e-25	45.7391
Erlec1	0.111367	0.259113	10.7077	1.36e-26	1.11e-25	47.8063
Apc	0.111191	0.315062	9.72064	3.17e-22	2.24e-21	37.8409
Mvb12b	0.111019	0.224634	11.1775	8.16e-29	7.19e-28	52.879
Hnrnpm	0.110617	0.668746	7.36277	1.96e-13	9.51e-13	17.8672
Commd7	0.110568	0.350789	9.4235	5.46e-21	3.7e-20	35.0256
Nfatc2	0.110475	0.162808	13.0276	1.91e-38	2.2e-37	74.9061
Usf1	0.110454	0.262584	10.4429	2.21e-25	1.75e-24	45.0401
Syncrip	0.110415	0.341191	9.34553	1.14e-20	7.56e-20	34.3011
3222401L13Rik	0.110388	0.164962	12.1206	1.51e-33	1.53e-32	63.6996
mt-Cytb	0.110329	3.58795	8.12763	4.96e-16	2.72e-15	23.7515
Tnpo3	0.110218	0.218688	11.1528	1.07e-28	9.44e-28	52.6062
Atg5	0.110123	0.348144	9.316	1.5e-20	9.94e-20	34.0282
Siglece	0.110098	0.19128	11.8757	2.77e-32	2.7e-31	60.8089
Fam110a	0.109994	0.178929	12.2752	2.33e-34	2.41e-33	65.5546
Ncl	0.109945	0.910144	6.4971	8.63e-11	3.64e-10	11.9004
Bbs9	0.109837	0.132424	14.2423	1.58e-45	2.12e-44	91.1295
Ppt2	0.109775	0.254309	10.794	5.39e-27	4.46e-26	48.722
Sec11a	0.109693	0.516105	8.12276	5.16e-16	2.83e-15	23.7122
Mon2	0.109682	0.25039	10.7717	6.85e-27	5.64e-26	48.4847
Matk	0.109675	0.156847	13.0917	8.37e-39	9.74e-38	75.7266
Ldb1	0.109525	0.181989	12.4632	2.33e-35	2.49e-34	67.8408
Knop1	0.109502	0.334329	9.1941	4.64e-20	3.01e-19	32.9107
Tob2	0.109402	0.312135	9.0789	1.33e-19	8.51e-19	31.868
Zfp120	0.109396	0.171828	12.5913	4.77e-36	5.18e-35	69.4179
Gba	0.109259	0.211622	11.684	2.6e-31	2.48e-30	58.5842
Was	0.109237	0.269588	10.5042	1.17e-25	9.31e-25	45.6741
Kdm7a	0.109173	0.386149	8.76425	2.23e-18	1.36e-17	29.0856
Sltm	0.109092	0.373058	8.81121	1.47e-18	9.04e-18	29.4947
Fmnl1	0.109073	0.276369	10.168	3.73e-24	2.83e-23	42.2407
Zfp445	0.10907	0.217045	11.2368	4.22e-29	3.74e-28	53.534
Heca	0.109062	0.231542	10.9496	1e-27	8.54e-27	50.3919
Med1	0.109062	0.235057	10.9782	7.33e-28	6.28e-27	50.7008
Exoc5	0.108973	0.29664	9.76468	2.07e-22	1.47e-21	38.2654
Fkbp5	0.108801	0.16527	12.7602	5.75e-37	6.39e-36	71.5207
Krtcap2	0.108798	0.828518	6.82374	9.45e-12	4.2e-11	14.0652
Tmem50b	0.108759	0.239943	11.0008	5.73e-28	4.91e-27	50.946
Agpat3	0.108752	0.336809	9.17145	5.71e-20	3.7e-19	32.7047
Snx24	0.108649	0.199771	11.815	5.65e-32	5.48e-31	60.1005
Kansl1l	0.108562	0.205046	11.2797	2.61e-29	2.33e-28	54.0099
Arl1	0.108513	0.497059	8.04351	9.85e-16	5.31e-15	23.0763
Glg1	0.108329	0.322334	9.56987	1.36e-21	9.42e-21	36.4017
Vwa5a	0.108327	0.294013	10.0526	1.2e-23	8.88e-23	41.0871
Mrpl24	0.108308	0.431855	8.48861	2.43e-17	1.41e-16	26.7275
Stab1	0.108301	0.757903	6.12541	9.43e-10	3.73e-09	9.56502
Mcur1	0.108226	0.246128	10.6408	2.77e-26	2.25e-25	47.1009
Dusp1	0.108078	1.00796	4.1455	3.42e-05	9.34e-05	-0.571659
Tnpo1	0.108076	0.276772	10.1986	2.73e-24	2.08e-23	42.5493
Ufl1	0.108035	0.23661	10.7718	6.85e-27	5.64e-26	48.4855
Sgpl1	0.107966	0.298311	9.86124	8.02e-23	5.8e-22	39.2029
Lrch1	0.107934	0.1919	11.89	2.34e-32	2.29e-31	60.9753
Osgep	0.107832	0.393481	8.70528	3.73e-18	2.26e-17	28.5749
Tmem230	0.107776	0.276422	10.0162	1.72e-23	1.27e-22	40.7257
Tnks2	0.107754	0.353679	9.09757	1.12e-19	7.19e-19	32.0361
Myo9a	0.107653	0.226666	10.7457	9.06e-27	7.43e-26	48.2081
Adipor1	0.107605	0.755897	6.87993	6.39e-12	2.87e-11	14.4482
Zfp326	0.107599	0.25158	10.3694	4.74e-25	3.71e-24	44.2851
Etv3	0.107555	0.258443	9.8538	8.63e-23	6.23e-22	39.1303
Cd79b	0.107454	0.140729	13.6141	8.63e-42	1.07e-40	82.5654
Mapk1ip1l	0.107428	0.281973	9.78103	1.76e-22	1.26e-21	38.4235
Klhl9	0.107327	0.364905	8.8542	1e-18	6.22e-18	29.8712
Ppp4r3b	0.107283	0.324898	9.35926	9.99e-21	6.66e-20	34.4282
Rnf215	0.107236	0.183896	11.9804	8.04e-33	7.96e-32	62.0376
Setd3	0.107028	0.462993	8.16161	3.76e-16	2.07e-15	24.0262
9530068E07Rik	0.106937	0.372386	8.81868	1.38e-18	8.46e-18	29.56
Gng2	0.106827	0.518321	7.64202	2.36e-14	1.19e-13	19.9491
Grb2	0.106784	0.758916	6.9013	5.5e-12	2.48e-11	14.5947
Cyp4v3	0.106647	0.18505	12.0243	4.77e-33	4.75e-32	62.5558
Plxna4os1	0.106569	0.197363	11.5485	1.24e-30	1.15e-29	57.0345
Abraxas2	0.106369	0.23633	10.6042	4.08e-26	3.3e-25	46.7165
Qrich1	0.106343	0.233135	10.8407	3.26e-27	2.72e-26	49.221
Slamf6	0.106322	0.118688	14.6166	7.85e-48	1.11e-46	96.4066
Apex1	0.106241	0.236926	10.5148	1.04e-25	8.35e-25	45.7852
Yipf5	0.106104	0.282631	9.90157	5.38e-23	3.92e-22	39.597
Ebf3	0.106061	0.100619	15.8635	6.57e-56	1.09e-54	114.926
St13	0.106056	1.05624	6.27606	3.63e-10	1.47e-09	10.4952
Tor1b	0.106044	0.1871	11.9326	1.42e-32	1.39e-31	61.4745
Nup88	0.105961	0.187566	11.7324	1.48e-31	1.42e-30	59.1433
Amfr	0.105915	0.358058	8.81914	1.37e-18	8.43e-18	29.5641
Stard3nl	0.105888	0.639799	7.15675	8.91e-13	4.2e-12	16.3803
Sash3	0.105807	0.173424	12.1372	1.23e-33	1.25e-32	63.8979
Rer1	0.105781	0.606287	7.39361	1.56e-13	7.6e-13	18.0934
Ptk2b	0.105746	0.219035	11.0278	4.26e-28	3.67e-27	51.2393
Ythdc1	0.105564	0.463555	7.78037	8.04e-15	4.16e-14	21.0089
Nfat5	0.10555	0.334378	8.68916	4.3e-18	2.58e-17	28.4359
Jam2	0.10551	0.246212	10.0191	1.67e-23	1.23e-22	40.7547
Ptprs	0.105471	0.175453	12.0607	3.09e-33	3.1e-32	62.987
Yif1b	0.105431	0.37522	8.69987	3.91e-18	2.36e-17	28.5282
Selenof	0.105352	1.18384	6.24785	4.35e-10	1.75e-09	10.3192
Zfp385a	0.105285	0.208053	11.1159	1.62e-28	1.42e-27	52.2014
Ebp	0.105115	0.322847	9.2199	3.65e-20	2.38e-19	33.146
Dnajb14	0.105111	0.380413	8.40743	4.84e-17	2.77e-16	26.0471
Mbtd1	0.105021	0.211371	10.9269	1.28e-27	1.09e-26	50.1466
Pomp	0.104982	1.24581	6.20863	5.58e-10	2.24e-09	10.0761
Lcorl	0.10494	0.214645	10.6705	2.02e-26	1.65e-25	47.4129
Prdm1	0.104932	0.150659	12.0251	4.72e-33	4.71e-32	62.5657
Kmt2a	0.104752	0.334113	8.83095	1.24e-18	7.61e-18	29.6673
Yy1	0.104645	0.477113	7.77457	8.41e-15	4.35e-14	20.9641
Batf3	0.104571	0.148719	12.8157	2.85e-37	3.18e-36	72.2184
Gp9	0.104545	0.11671	14.1741	4.09e-45	5.44e-44	90.1816
Rnf216	0.104396	0.255134	9.95691	3.11e-23	2.28e-22	40.1406
Trim12a	0.104332	0.27965	9.41423	5.96e-21	4.02e-20	34.9391
Tm2d2	0.104055	0.365764	8.79077	1.76e-18	1.08e-17	29.3164
Fbxl20	0.104036	0.169547	12.1697	8.35e-34	8.5e-33	64.287
Lgals8	0.104005	0.303637	9.31024	1.58e-20	1.05e-19	33.9751
Stag1	0.103829	0.352398	8.64637	6.24e-18	3.72e-17	28.0681
Med7	0.103798	0.227455	10.5525	7.03e-26	5.64e-25	46.1768
Larp4	0.103795	0.252972	9.98546	2.34e-23	1.72e-22	40.4221
Alkbh1	0.103793	0.161166	12.211	5.07e-34	5.21e-33	64.7818
2610203C22Rik	0.10368	0.156485	12.2875	2.01e-34	2.08e-33	65.7036
Wdr1	0.103663	0.578177	7.23431	5.07e-13	2.41e-12	16.9352
Sel1l	0.103588	0.263052	9.94547	3.48e-23	2.55e-22	40.028
Acly	0.103487	0.247776	10.3112	8.64e-25	6.7e-24	43.6896
Insig2	0.103404	0.246908	10.0824	8.86e-24	6.61e-23	41.3841
Otulin	0.103394	0.397802	8.18815	3.02e-16	1.67e-15	24.2416
Hadha	0.103282	0.423848	8.08337	7.12e-16	3.88e-15	23.3954
Bach2	0.103242	0.124121	13.7283	1.85e-42	2.35e-41	84.0954
Dmxl1	0.103193	0.312994	8.73752	2.82e-18	1.71e-17	28.8537
Matr3	0.103189	0.436563	7.93991	2.27e-15	1.2e-14	22.2543
Cnot3	0.10309	0.269101	9.59557	1.06e-21	7.39e-21	36.6455
Rlf	0.103047	0.265201	9.62837	7.75e-22	5.42e-21	36.9575
Ankle2	0.10301	0.19931	11.0879	2.2e-28	1.92e-27	51.8946
Zeb1	0.10296	0.221964	10.175	3.47e-24	2.64e-23	42.3117
Myh9	0.102913	0.667234	6.75825	1.48e-11	6.53e-11	13.6227
2510009E07Rik	0.102841	0.196876	11.0392	3.76e-28	3.25e-27	51.3639
Zfp715	0.102821	0.149243	12.4696	2.16e-35	2.31e-34	67.9194
Btaf1	0.10267	0.181112	11.5536	1.17e-30	1.09e-29	57.092
Pigx	0.102659	0.275546	9.63167	7.51e-22	5.26e-21	36.989
Cdk13	0.102627	0.22924	10.454	1.97e-25	1.56e-24	45.155
Nxt2	0.102618	0.268708	9.36701	9.29e-21	6.21e-20	34.5001
Lrrfip1	0.102606	0.408731	8.10223	6.11e-16	3.34e-15	23.5469
Rpl7a	0.102597	2.07208	6.05537	1.46e-09	5.68e-09	9.14021
Dmtf1	0.102574	0.200929	10.9686	8.14e-28	6.96e-27	50.597
Socs6	0.102549	0.204738	10.8093	4.58e-27	3.81e-26	48.8849
Zfand6	0.102547	0.643856	6.90008	5.55e-12	2.5e-11	14.5863
Dync1i2	0.102482	0.788696	6.43028	1.34e-10	5.59e-10	11.4705
Rpl12	0.102471	2.7379	6.50056	8.43e-11	3.56e-10	11.9228
Gaa	0.102397	0.239909	10.1727	3.56e-24	2.7e-23	42.2882
Srsf3	0.102333	1.005	5.93372	3.07e-09	1.17e-08	8.41389
Mapk14	0.102222	0.277269	9.52855	2.02e-21	1.38e-20	36.0112
Rbbp4	0.102203	0.668368	6.81128	1.03e-11	4.57e-11	13.9807
Nos1ap	0.102132	0.109631	14.1876	3.39e-45	4.52e-44	90.3687
Arid3b	0.102054	0.119176	13.9591	8e-44	1.04e-42	87.2225
Eef1d	0.101985	1.14139	6.0938	1.15e-09	4.51e-09	9.3727
Fes	0.101982	0.27805	9.52277	2.13e-21	1.46e-20	35.9566
Lrif1	0.101865	0.208937	10.4199	2.81e-25	2.22e-24	44.8033
Tsn	0.101819	0.524	7.32361	2.62e-13	1.26e-12	17.5814
Hist1h1e	0.101805	0.169699	11.4928	2.34e-30	2.16e-29	56.4025
Golga4	0.101759	0.303527	9.02406	2.19e-19	1.39e-18	31.3761
Rnf7	0.101743	0.815114	6.38245	1.83e-10	7.56e-10	11.1655
Ppp1ca	0.10174	1.08554	6.14734	8.22e-10	3.26e-09	9.69904
Fam53b	0.101731	0.191518	11.3482	1.21e-29	1.09e-28	54.774
Gm38843	0.101652	0.234041	10.0125	1.79e-23	1.31e-22	40.6895
Ing4	0.101634	0.270811	9.55999	1.49e-21	1.03e-20	36.3082
Msl2	0.101541	0.220553	10.3056	9.15e-25	7.09e-24	43.6329
Spcs1	0.101516	0.724941	6.70148	2.19e-11	9.53e-11	13.2426
Relb	0.101488	0.168868	11.7466	1.26e-31	1.21e-30	59.3071
Prdx4	0.101388	0.362283	8.18424	3.12e-16	1.73e-15	24.2098
Mpp6	0.101303	0.246679	9.79771	1.5e-22	1.07e-21	38.5851
Emc7	0.10128	0.509076	7.44648	1.05e-13	5.15e-13	18.4833
Nf1	0.101234	0.190537	11.0639	2.87e-28	2.48e-27	51.6326
Hist1h1d	0.101148	0.114079	12.255	2.98e-34	3.07e-33	65.3115
Eif1b	0.101145	0.684656	6.71183	2.04e-11	8.9e-11	13.3117
Snhg8	0.101012	0.583866	6.97861	3.19e-12	1.46e-11	15.1283
Ttc14	0.101	0.444377	7.39727	1.52e-13	7.4e-13	18.1203
Rplp1	0.100942	3.96781	8.34581	8.13e-17	4.61e-16	25.535
Oxa1l	0.100861	0.246891	9.90204	5.36e-23	3.9e-22	39.6017
Cdk11b	0.100824	0.413444	7.80465	6.64e-15	3.45e-14	21.1968
Snx13	0.100818	0.193415	11.033	4.03e-28	3.47e-27	51.296
Gabarapl2	0.100625	0.732261	6.49476	8.76e-11	3.7e-10	11.8853
Rsbn1	0.100588	0.220674	10.3179	8.06e-25	6.26e-24	43.7586
Rab5a	0.100578	0.472914	7.55577	4.57e-14	2.28e-13	19.2979
Efr3a	0.100527	0.315295	8.97413	3.44e-19	2.17e-18	30.9308
Tjp1	0.100486	0.318436	8.34469	8.21e-17	4.65e-16	25.5258
Pnn	0.100477	0.434212	7.46034	9.44e-14	4.65e-13	18.5859
Ctcf	0.100432	0.417077	7.85984	4.29e-15	2.25e-14	21.6261
Fam217b	0.100414	0.142611	12.6313	2.9e-36	3.16e-35	69.9141
Prpf4b	0.100344	0.576118	6.7588	1.48e-11	6.51e-11	13.6265
Tmem60	0.100302	0.256114	9.78252	1.74e-22	1.24e-21	38.4379
Tvp23b	0.10028	0.261935	9.5559	1.55e-21	1.07e-20	36.2695
Lamtor1	0.10017	1.01848	6.03942	1.61e-09	6.26e-09	9.04417
4833420G17Rik	0.100123	0.268956	9.34669	1.12e-20	7.49e-20	34.3118
mt-Nd3	0.10012	2.33883	5.98887	2.19e-09	8.45e-09	8.74135
Ube2q1	0.1	0.472689	7.57443	3.97e-14	1.99e-13	19.4382
Zbtb1	0.0999761	0.170679	11.4794	2.73e-30	2.51e-29	56.2507
Calhm2	0.0999648	0.177683	11.3545	1.13e-29	1.02e-28	54.8453
Rsl1d1	0.0999335	0.314249	8.83143	1.23e-18	7.58e-18	29.6716
Naip2	0.0999163	0.148306	12.6814	1.55e-36	1.7e-35	70.536
Gm5086	0.0997484	0.185588	11.0771	2.48e-28	2.15e-27	51.7766
Armc5	0.0995989	0.141089	12.725	8.96e-37	9.9e-36	71.0801
Cr1l	0.099526	0.396829	7.91299	2.81e-15	1.49e-14	22.0424
Cpeb2	0.0995072	0.225862	10.0617	1.09e-23	8.12e-23	41.1775
Vps35l	0.0995048	0.293715	9.03393	2e-19	1.27e-18	31.4644
Ddx3y	0.0992894	0.36393	8.07374	7.7e-16	4.18e-15	23.3181
H2-M3	0.0990921	0.318093	8.64823	6.14e-18	3.67e-17	28.084
Gpbp1	0.0990328	0.389429	7.98565	1.57e-15	8.39e-15	22.6159
Usp15	0.0989256	0.287487	9.07335	1.4e-19	8.95e-19	31.818
Nckap5l	0.0989072	0.108746	14.2332	1.79e-45	2.41e-44	91.003
Etv5	0.0989066	0.179009	10.9624	8.71e-28	7.43e-27	50.5304
Fndc3a	0.0988905	0.344487	8.37772	6.22e-17	3.54e-16	25.7998
Tmem131l	0.0988323	0.145332	12.4807	1.88e-35	2.02e-34	68.0561
Epc1	0.0987531	0.221106	10.13	5.48e-24	4.12e-23	41.8598
Mef2d	0.0987467	0.236569	9.95194	3.27e-23	2.39e-22	40.0916
Chd6	0.0987433	0.258024	9.30482	1.66e-20	1.1e-19	33.9251
Gpaa1	0.0987281	0.20144	10.646	2.62e-26	2.13e-25	47.156
Hmg20a	0.0986831	0.180749	10.9399	1.11e-27	9.47e-27	50.2865
Elf2	0.0986607	0.324146	8.54294	1.52e-17	8.93e-17	27.1865
Ptbp1	0.098654	0.326053	8.64673	6.22e-18	3.71e-17	28.0712
Rab39	0.0986197	0.102877	14.5096	3.62e-47	5.04e-46	94.8845
Psen1	0.0986182	0.193131	10.8975	1.76e-27	1.49e-26	49.8299
Rnf2	0.0985694	0.208921	10.4624	1.8e-25	1.43e-24	45.2419
Ppp1cc	0.0985365	0.634703	6.71637	1.98e-11	8.63e-11	13.342
Bbc3	0.098475	0.14332	12.0666	2.88e-33	2.89e-32	63.0579
Psat1	0.0984418	0.274463	8.81952	1.37e-18	8.41e-18	29.5674
Foxj2	0.0982833	0.164201	11.7978	6.91e-32	6.68e-31	59.9002
Trim44	0.0982284	0.259659	9.28497	2e-20	1.32e-19	33.7424
Tor2a	0.0982189	0.256597	9.55196	1.61e-21	1.11e-20	36.2322
Psme1	0.0982157	1.0647	5.77874	7.78e-09	2.87e-08	7.50978
Grap	0.098142	0.329145	8.27405	1.48e-16	8.3e-16	24.9433
Vps4b	0.098137	0.384078	8.00363	1.36e-15	7.28e-15	22.7586
Vhl	0.0981185	0.170392	11.5301	1.53e-30	1.42e-29	56.8245
Arl10	0.0981081	0.136506	12.1889	6.62e-34	6.77e-33	64.5168
Arfgap2	0.0980664	0.216811	10.2865	1.11e-24	8.59e-24	43.4383
Zfr	0.0980059	0.319187	8.55363	1.39e-17	8.16e-17	27.2771
Asb2	0.097821	0.147349	11.6015	6.74e-31	6.32e-30	57.639
Sfmbt1	0.0977171	0.151171	12.1137	1.64e-33	1.65e-32	63.6179
Kbtbd2	0.0976854	0.182736	11.0363	3.88e-28	3.35e-27	51.3314
Rhobtb1	0.0976755	0.192238	10.442	2.23e-25	1.76e-24	45.0313
Wdr33	0.0975297	0.335422	8.31372	1.06e-16	6e-16	25.2698
Ssbp4	0.0972126	0.559519	6.90141	5.5e-12	2.48e-11	14.5954
Wbp4	0.0971047	0.401654	7.66917	1.91e-14	9.71e-14	20.1556
Syk	0.0970384	0.307958	8.70145	3.86e-18	2.33e-17	28.5418
H2-Ob	0.0969272	0.120184	13.2881	6.49e-40	7.74e-39	78.2683
Pi4k2a	0.0968753	0.218377	10.0221	1.62e-23	1.2e-22	40.785
Rbm33	0.0968233	0.199253	10.4017	3.39e-25	2.67e-24	44.6158
Zfp62	0.0968105	0.173034	11.0427	3.62e-28	3.13e-27	51.401
Fyttd1	0.0967966	0.286503	8.78928	1.79e-18	1.09e-17	29.3035
Fam173a	0.0967725	0.449393	7.39949	1.49e-13	7.29e-13	18.1366
Zfp280d	0.0966749	0.214902	9.97116	2.7e-23	1.98e-22	40.281
Zfp608	0.096672	0.186711	10.6137	3.69e-26	2.98e-25	46.8161
Adnp	0.0966072	0.243923	9.43769	4.78e-21	3.24e-20	35.1581
Gapvd1	0.0965769	0.344509	8.20831	2.56e-16	1.42e-15	24.4056
Ppp3cb	0.0965423	0.262794	9.10646	1.04e-19	6.64e-19	32.1163
Plpp1	0.0965069	0.147836	11.7382	1.39e-31	1.33e-30	59.2103
Cep192	0.096501	0.156956	11.632	4.75e-31	4.47e-30	57.9876
Slc35a5	0.0964631	0.205309	10.2244	2.1e-24	1.61e-23	42.8088
Gpsm3	0.0964592	0.583478	6.62514	3.67e-11	1.58e-10	12.7364
Mpi	0.0964432	0.154144	11.7404	1.35e-31	1.3e-30	59.2347
Icosl	0.0963604	0.125249	12.855	1.73e-37	1.95e-36	72.7135
Hs6st1	0.0963083	0.13727	12.6183	3.41e-36	3.71e-35	69.7522
Ncln	0.0962832	0.198056	10.4665	1.73e-25	1.37e-24	45.2838
Errfi1	0.0962742	0.212111	8.93194	5.02e-19	3.15e-18	30.5564
Gabbr1	0.0960394	0.209663	9.74011	2.63e-22	1.86e-21	38.0284
Il13ra1	0.0959033	0.288973	8.6892	4.3e-18	2.58e-17	28.4363
Zfp770	0.095866	0.118769	12.8509	1.83e-37	2.05e-36	72.6615
Zmpste24	0.0958046	0.212606	10.1472	4.61e-24	3.48e-23	42.0315
Rffl	0.0957835	0.134155	12.3526	9.07e-35	9.52e-34	66.4917
Tomm20	0.0957558	0.735396	6.3045	3.03e-10	1.23e-09	10.6732
Stambpl1	0.0957171	0.131218	12.5077	1.35e-35	1.45e-34	68.3865
Tnfrsf17	0.0957134	0.174989	10.5159	1.03e-25	8.26e-25	45.796
Bco2	0.0956984	0.115937	13.2748	7.73e-40	9.2e-39	78.0948
Kcnk12	0.0956172	0.0904994	14.8623	2.25e-49	3.27e-48	99.9427
Eif5b	0.0956015	0.664704	6.21904	5.23e-10	2.1e-09	10.1405
Yipf3	0.0955537	0.245141	9.50959	2.42e-21	1.65e-20	35.8325
Tnrc18	0.0954655	0.286983	8.804	1.57e-18	9.62e-18	29.4318
Gm46224	0.0953555	0.116911	12.5019	1.45e-35	1.56e-34	68.316
Golgb1	0.0953235	0.339352	7.77251	8.55e-15	4.41e-14	20.9481
Parp1	0.0953169	0.290229	8.74114	2.73e-18	1.66e-17	28.8851
Sh2b2	0.0952751	0.148641	11.6577	3.53e-31	3.34e-30	58.2828
Mms19	0.0952509	0.151747	11.8564	3.48e-32	3.38e-31	60.5829
Nrm	0.0951318	0.174967	10.81	4.54e-27	3.78e-26	48.8921
Ubac2	0.0950504	0.261045	9.06917	1.45e-19	9.29e-19	31.7805
Eif4g3	0.0950368	0.342085	8.11713	5.41e-16	2.96e-15	23.6669
Cop1	0.0950051	0.265913	8.92446	5.37e-19	3.36e-18	30.4903
Cdc42	0.0949909	1.99209	6.12067	9.71e-10	3.84e-09	9.5361
Ppp2ca	0.0949897	0.749494	6.22643	4.99e-10	2e-09	10.1863
Scamp5	0.0949532	0.146139	11.7734	9.2e-32	8.88e-31	59.617
Tango2	0.0949443	0.177553	10.6978	1.51e-26	1.23e-25	47.7013
Acads	0.0949291	0.205599	10.1434	4.79e-24	3.61e-23	41.9934
Ccdc107	0.0949224	0.241236	9.28195	2.06e-20	1.35e-19	33.7146
U2af2	0.0948388	0.351701	8.01801	1.21e-15	6.5e-15	22.873
Tmem141	0.094767	0.306921	8.5073	2.07e-17	1.21e-16	26.885
Smad1	0.0947491	0.208004	9.92017	4.48e-23	3.27e-22	39.7794
Gsap	0.0946447	0.177241	10.5331	8.62e-26	6.91e-25	45.9749
Sec13	0.0945964	0.390709	7.63295	2.53e-14	1.28e-13	19.8803
Sec31a	0.0945862	0.235872	9.56601	1.41e-21	9.76e-21	36.3651
Vrk1	0.0945312	0.236934	9.29717	1.78e-20	1.18e-19	33.8546
Ddx18	0.0944321	0.286354	8.61497	8.19e-18	4.86e-17	27.7993
Npepps	0.0944148	0.292959	8.6939	4.12e-18	2.48e-17	28.4768
Mrpl43	0.0943705	0.411124	7.54735	4.88e-14	2.43e-13	19.2347
Bcl2a1a	0.0943048	0.193113	9.85735	8.33e-23	6.02e-22	39.165
Cct2	0.094147	0.593903	6.55862	5.73e-11	2.45e-10	12.3001
Clec4a2	0.094144	0.558252	6.3132	2.86e-10	1.17e-09	10.7279
Rab35	0.0941298	0.272528	8.8454	1.09e-18	6.71e-18	29.794
Alg1	0.0940545	0.174502	10.8221	3.99e-27	3.32e-26	49.0216
Faf2	0.0940145	0.200066	10.1009	7.36e-24	5.51e-23	41.5683
Pkib	0.0939546	0.29972	8.36917	6.68e-17	3.8e-16	25.7288
Tbc1d10a	0.0939516	0.165459	10.8631	2.56e-27	2.15e-26	49.4602
Gsg1	0.0939485	0.120751	12.8474	1.91e-37	2.14e-36	72.6167
Pknox1	0.0939241	0.132087	12.115	1.61e-33	1.63e-32	63.6334
Tmub2	0.0938492	0.167706	10.9799	7.2e-28	6.17e-27	50.7188
Galnt11	0.0937021	0.196741	10.0508	1.22e-23	9.04e-23	41.0693
Yeats4	0.0936474	0.338134	7.97369	1.73e-15	9.22e-15	22.5211
Snrk	0.0936388	0.279535	8.24939	1.82e-16	1.01e-15	24.7411
Ten1	0.0936139	0.339306	8.06358	8.37e-16	4.54e-15	23.2367
Crebrf	0.0935966	0.340212	7.79759	7.02e-15	3.64e-14	21.1421
Cpeb4	0.0935914	0.286085	8.40746	4.84e-17	2.77e-16	26.0474
Setd1b	0.0935714	0.209915	9.9063	5.14e-23	3.74e-22	39.6434
Mtmr6	0.093568	0.332616	7.99448	1.46e-15	7.82e-15	22.686
Cask	0.0935403	0.181862	10.0968	7.66e-24	5.73e-23	41.5278
Rc3h1	0.0935053	0.249529	9.10881	1.01e-19	6.51e-19	32.1375
Eif2a	0.0934885	0.331747	8.19017	2.97e-16	1.64e-15	24.258
Flcn	0.0934719	0.189837	10.1652	3.84e-24	2.91e-23	42.2126
Csnk1d	0.0934718	0.26013	8.97187	3.51e-19	2.21e-18	30.9108
Orai2	0.0934651	0.122672	12.6396	2.61e-36	2.85e-35	70.017
Narf	0.0933889	0.152083	11.3339	1.42e-29	1.28e-28	54.6146
Tmem9b	0.0933849	0.323774	8.17407	3.39e-16	1.87e-15	24.1272
Sik2	0.0933697	0.126898	12.1034	1.85e-33	1.87e-32	63.4952
Pggt1b	0.0933659	0.293466	8.46229	3.04e-17	1.76e-16	26.5062
Med13	0.0933088	0.267911	8.79383	1.72e-18	1.05e-17	29.3431
Rab3ip	0.0932966	0.132782	12.1197	1.52e-33	1.54e-32	63.689
Bscl2	0.0932771	0.36022	7.81372	6.18e-15	3.22e-14	21.2671
Kcnj2	0.0932326	0.10872	12.6428	2.51e-36	2.74e-35	70.0561
Arhgef2	0.0931385	0.309387	8.29809	1.21e-16	6.82e-16	25.1409
Cmas	0.0931292	0.240227	9.3428	1.17e-20	7.75e-20	34.2758
G3bp1	0.0930767	0.493955	6.85215	7.76e-12	3.47e-11	14.2585
Dicer1	0.0930667	0.223791	9.43461	4.92e-21	3.33e-20	35.1294
Rpl4	0.0930467	1.4496	5.33101	1e-07	3.44e-07	5.03127
Brox	0.0929814	0.196997	10.0986	7.53e-24	5.64e-23	41.5451
Senp7	0.0929516	0.206648	9.72066	3.17e-22	2.24e-21	37.8412
Tbc1d14	0.0929204	0.208651	9.82269	1.17e-22	8.42e-22	38.8276
Birc2	0.0928998	0.214954	9.49367	2.81e-21	1.92e-20	35.6827
Mmgt2	0.0926795	0.170904	10.8003	5.04e-27	4.18e-26	48.7894
G6pc3	0.0925892	0.164716	11.0188	4.7e-28	4.04e-27	51.1416
Fgfr1op	0.092532	0.132979	12.203	5.59e-34	5.72e-33	64.6861
Smad3	0.0925155	0.120385	12.8861	1.17e-37	1.32e-36	73.1057
Cln5	0.0924764	0.194898	10.2962	1.01e-24	7.79e-24	43.5371
Smap1	0.0924532	0.508572	6.73231	1.77e-11	7.77e-11	13.4486
Zfp451	0.0924426	0.181581	10.3839	4.08e-25	3.2e-24	44.4335
Dnajc13	0.0924104	0.225841	9.64233	6.77e-22	4.75e-21	37.0906
Necap2	0.0922593	0.592588	6.41094	1.52e-10	6.32e-10	11.3469
Rhot1	0.0922226	0.189534	10.0752	9.53e-24	7.09e-23	41.3121
Pitpnc1	0.0922144	0.46542	6.34532	2.33e-10	9.56e-10	10.9303
Lrp10	0.0921739	0.303326	8.34288	8.33e-17	4.72e-16	25.5108
Chd8	0.0921488	0.200149	9.91481	4.72e-23	3.44e-22	39.7268
Ankfy1	0.0921143	0.235223	9.24918	2.79e-20	1.83e-19	33.4139
Dlgap4	0.0920595	0.245679	9.04228	1.86e-19	1.18e-18	31.5392
Yipf1	0.0918898	0.277455	8.66137	5.48e-18	3.28e-17	28.1968
Mrfap1	0.0918601	1.12093	5.47442	4.51e-08	1.58e-07	5.80355
Ddi2	0.0918583	0.233195	9.28431	2.01e-20	1.33e-19	33.7363
Crbn	0.091701	0.166913	10.5573	6.68e-26	5.37e-25	46.2271
Zfyve26	0.0915588	0.140922	11.5143	1.83e-30	1.7e-29	56.6458
Cntrl	0.0914443	0.179663	10.2868	1.11e-24	8.57e-24	43.4417
2610528A11Rik	0.0912518	0.149252	11.0788	2.43e-28	2.12e-27	51.7958
Srcap	0.091239	0.182063	10.0843	8.69e-24	6.49e-23	41.4028
Rb1cc1	0.0910793	0.327541	7.73788	1.12e-14	5.76e-14	20.6814
Galnt7	0.0910366	0.199165	9.87552	6.96e-23	5.05e-22	39.3423
Rapsn	0.0910197	0.226937	9.04167	1.87e-19	1.19e-18	31.5337
Kdm3b	0.0909882	0.180675	10.1492	4.51e-24	3.41e-23	42.0521
Atp6v0a1	0.0909284	0.298604	8.17866	3.26e-16	1.8e-15	24.1645
Gmeb1	0.0908268	0.14036	11.3528	1.15e-29	1.04e-28	54.8258
Dcakd	0.0907986	0.139421	11.554	1.16e-30	1.08e-29	57.097
Usp21	0.0907589	0.155973	10.9101	1.54e-27	1.3e-26	49.9657
Yes1	0.0906528	0.12626	11.8927	2.27e-32	2.22e-31	61.0076
Aebp2	0.0906463	0.217845	9.29615	1.8e-20	1.19e-19	33.8452
Cgas	0.0906461	0.125501	11.8773	2.72e-32	2.65e-31	60.8269
Ythdf3	0.0906356	0.24809	8.79404	1.71e-18	1.05e-17	29.3449
Cirbp	0.0905705	0.397082	7.08688	1.48e-12	6.89e-12	15.8856
Cdc40	0.0905406	0.282727	8.21013	2.52e-16	1.4e-15	24.4204
Rtraf	0.0905388	0.875212	5.64596	1.69e-08	6.13e-08	6.75404
Arsk	0.09053	0.160089	10.7173	1.23e-26	1.01e-25	47.9077
Xpr1	0.0905151	0.271656	8.35654	7.43e-17	4.22e-16	25.6239
Ssbp1	0.090426	0.300554	8.06275	8.42e-16	4.56e-15	23.2301
Immt	0.0902499	0.354229	7.64013	2.39e-14	1.21e-13	19.9348
Tmem128	0.0902269	0.306987	8.10593	5.93e-16	3.24e-15	23.5767
Aph1a	0.0902246	0.361169	7.67903	1.77e-14	9.01e-14	20.2308
Cndp2	0.0901496	0.560136	6.27713	3.61e-10	1.46e-09	10.5018
Chka	0.0901365	0.225512	8.41902	4.38e-17	2.52e-16	26.1439
Trim2	0.090121	0.121958	11.8226	5.17e-32	5.02e-31	60.1885
Tgfbrap1	0.0901205	0.150142	11.0846	2.28e-28	1.99e-27	51.8583
Bid	0.0898434	0.16648	10.3705	4.69e-25	3.67e-24	44.2965
Fam120b	0.0898339	0.160594	10.5304	8.87e-26	7.11e-25	45.9465
Hjurp	0.0898212	0.161617	10.0798	9.1e-24	6.78e-23	41.3578
Nop56	0.0898175	0.181151	9.9139	4.77e-23	3.47e-22	39.7179
Ube2f	0.0897092	0.312317	8.00502	1.34e-15	7.2e-15	22.7697
Mitf	0.0897078	0.178165	10.2148	2.32e-24	1.77e-23	42.7125
Acvr1	0.0896793	0.148003	11.1277	1.42e-28	1.24e-27	52.3312
Lrrc8d	0.0896545	0.210772	9.5526	1.6e-21	1.11e-20	36.2383
Fance	0.0896132	0.152245	10.9348	1.18e-27	1e-26	50.2319
Ireb2	0.0895914	0.186315	9.85995	8.12e-23	5.87e-22	39.1903
Nsun6	0.0895899	0.170166	10.0135	1.77e-23	1.3e-22	40.6996
Spg20	0.0895193	0.200071	9.61574	8.75e-22	6.11e-21	36.8372
Ppp6r3	0.08945	0.246977	8.70901	3.61e-18	2.19e-17	28.6071
Pias1	0.0893845	0.271176	8.35282	7.66e-17	4.35e-16	25.5931
Sirt2	0.089278	0.501433	6.51989	7.42e-11	3.15e-10	12.048
Swt1	0.0891898	0.235959	8.46942	2.86e-17	1.65e-16	26.5662
Taok2	0.0891874	0.160533	10.7481	8.82e-27	7.25e-26	48.234
Mfsd11	0.0891819	0.254012	8.47591	2.7e-17	1.57e-16	26.6207
Gm28809	0.089155	0.0763158	14.5896	1.16e-47	1.62e-46	96.0216
Zbtb37	0.0891375	0.141899	10.8838	2.05e-27	1.72e-26	49.6826
Gas5	0.0891287	1.31589	5.07562	3.94e-07	1.29e-06	3.70641
Srsf7	0.0891174	0.583098	5.90504	3.65e-09	1.38e-08	8.24478
Camkk2	0.0890851	0.200677	9.5847	1.18e-21	8.18e-21	36.5423
Rbm6	0.0890277	0.259798	8.4697	2.85e-17	1.65e-16	26.5685
Synj1	0.0889414	0.229956	9.05292	1.69e-19	1.08e-18	31.6345
Tet2	0.0889322	0.257029	8.36374	6.99e-17	3.97e-16	25.6837
Naxe	0.0889273	0.381088	7.28408	3.51e-13	1.68e-12	17.2944
Acss1	0.0888934	0.136305	11.2956	2.18e-29	1.95e-28	54.187
Lefty1	0.0888019	0.11455	12.2963	1.8e-34	1.87e-33	65.8096
Ypel5	0.0887802	0.269656	8.301	1.18e-16	6.66e-16	25.1649
Slc26a2	0.0887733	0.146258	10.8919	1.88e-27	1.58e-26	49.7691
Ppard	0.0887615	0.153678	10.8825	2.08e-27	1.75e-26	49.6685
Ppp1r11	0.088751	0.366765	7.3842	1.67e-13	8.14e-13	18.0243
Ndufa9	0.0887371	0.341244	7.55268	4.68e-14	2.34e-13	19.2747
Mbtps1	0.08873	0.176491	10.1681	3.73e-24	2.83e-23	42.2416
Spcs3	0.0887167	0.271556	8.21969	2.33e-16	1.29e-15	24.4984
Tbc1d17	0.088686	0.217602	9.12863	8.46e-20	5.45e-19	32.3165
Ss18	0.0885679	0.252284	8.55776	1.34e-17	7.89e-17	27.3122
Cyp4f13	0.0883854	0.144305	10.9655	8.43e-28	7.2e-27	50.5631
Mrpl52	0.0883524	0.96037	5.36014	8.52e-08	2.94e-07	5.18653
Irak1	0.0882623	0.248483	8.58445	1.07e-17	6.29e-17	27.539
Gigyf2	0.0881322	0.200735	9.33843	1.21e-20	8.08e-20	34.2354
Wdr37	0.0880175	0.174655	10.0388	1.37e-23	1.02e-22	40.9504
Itfg1	0.0880059	0.241167	8.73979	2.76e-18	1.67e-17	28.8734
Taok3	0.0879982	0.337296	7.56623	4.22e-14	2.11e-13	19.3765
Tmbim4	0.0879137	0.535519	6.40124	1.62e-10	6.72e-10	11.285
Mgat4b	0.0877461	0.2582	8.39838	5.22e-17	2.98e-16	25.9717
Tlr13	0.0877299	0.193754	9.61708	8.64e-22	6.03e-21	36.85
Ilf3	0.0876716	0.199165	9.40616	6.43e-21	4.33e-20	34.864
Tmem179b	0.0876056	0.42352	6.92044	4.81e-12	2.18e-11	14.7262
Pfkl	0.0875624	0.282732	8.02774	1.12e-15	6.02e-15	22.9505
Zfp800	0.0874282	0.213531	9.13521	7.96e-20	5.14e-19	32.3761
Erbin	0.0874166	0.367447	7.12183	1.15e-12	5.38e-12	16.1325
Sirt7	0.0874089	0.251558	8.47654	2.69e-17	1.56e-16	26.626
Wtap	0.0874025	0.320127	7.66306	2.01e-14	1.02e-13	20.109
BC004004	0.087356	0.251693	8.5473	1.47e-17	8.61e-17	27.2234
Ddah2	0.0873522	0.174539	9.76521	2.06e-22	1.46e-21	38.2706
Dpy19l1	0.0873055	0.225877	8.81781	1.39e-18	8.53e-18	29.5525
C1qbp	0.0873048	0.479149	6.45617	1.13e-10	4.74e-10	11.6365
Ghitm	0.0873005	0.506859	6.41878	1.44e-10	6.01e-10	11.397
Mbd6	0.0871533	0.143666	10.8417	3.23e-27	2.7e-26	49.2316
Tcf25	0.0871172	0.611553	5.96429	2.55e-09	9.79e-09	8.59507
Pck2	0.087042	0.159584	10.4458	2.15e-25	1.7e-24	45.0706
Wdr43	0.0870297	0.218108	9.00765	2.54e-19	1.61e-18	31.2295
Xrn2	0.0869496	0.422239	6.71002	2.06e-11	9e-11	13.2996
Snrpb2	0.0868545	0.594168	5.98345	2.27e-09	8.73e-09	8.70907
Wdfy3	0.0868341	0.274709	8.14939	4.15e-16	2.28e-15	23.9273
Slbp	0.0868155	0.326699	7.27083	3.87e-13	1.85e-12	17.1985
Zfp277	0.0866717	0.204365	9.19023	4.8e-20	3.12e-19	32.8755
Polr2a	0.0866665	0.29948	7.89721	3.19e-15	1.68e-14	21.9185
Hspb3	0.0866582	0.111394	11.7231	1.65e-31	1.58e-30	59.0355
Dop1b	0.0866413	0.139725	10.9693	8.08e-28	6.91e-27	50.6045
Rictor	0.0866322	0.260235	8.14768	4.21e-16	2.31e-15	23.9135
Rab10	0.0866313	0.560584	6.16284	7.46e-10	2.97e-09	9.794
Naa15	0.0866286	0.262814	8.22621	2.2e-16	1.23e-15	24.5516
Smarca2	0.0865583	0.325048	7.35637	2.06e-13	9.96e-13	17.8204
Pcm1	0.0865293	0.349919	7.10968	1.25e-12	5.86e-12	16.0465
Gm28417	0.0864977	0.104341	12.3461	9.82e-35	1.03e-33	66.4126
Copb1	0.0863175	0.399551	6.89699	5.67e-12	2.56e-11	14.5651
Slc25a25	0.0862992	0.108256	12.1214	1.49e-33	1.51e-32	63.7093
Usp22	0.0862218	0.183694	9.79447	1.54e-22	1.11e-21	38.5537
Crot	0.0860609	0.21857	8.78671	1.83e-18	1.12e-17	29.2811
Zfx	0.0860486	0.194872	9.36178	9.76e-21	6.51e-20	34.4516
Rad21	0.0860009	0.323383	7.3441	2.25e-13	1.09e-12	17.7307
Atxn2	0.0859937	0.207737	9.01731	2.33e-19	1.48e-18	31.3158
Lmf1	0.0859816	0.13158	11.3869	7.81e-30	7.1e-29	55.208
Jup	0.0859772	0.208392	8.84708	1.07e-18	6.62e-18	29.8087
Rpl22l1	0.0859254	1.14005	4.84239	1.3e-06	4.07e-06	2.55301
Brd7	0.0858964	0.402715	6.80203	1.1e-11	4.86e-11	13.9181
Mfsd10	0.0858407	0.212149	8.96843	3.62e-19	2.28e-18	30.8801
Stk10	0.0858141	0.232619	8.40492	4.94e-17	2.83e-16	26.0262
Tomm34	0.085811	0.27464	7.97701	1.68e-15	8.98e-15	22.5474
Cdip1	0.0858005	0.174844	9.79967	1.47e-22	1.05e-21	38.6041
Trpm7	0.0857577	0.289163	7.71085	1.38e-14	7.08e-14	20.474
Tk2	0.0857303	0.180121	9.50917	2.43e-21	1.66e-20	35.8285
Tsg101	0.0856989	0.365587	7.13011	1.08e-12	5.07e-12	16.1911
Rnf166	0.08567	0.22579	8.71694	3.37e-18	2.04e-17	28.6756
Lpin1	0.0856463	0.148426	10.4442	2.18e-25	1.72e-24	45.0533
Zfp532	0.0856145	0.113965	11.8544	3.56e-32	3.46e-31	60.5594
Lncpint	0.0854721	0.180958	9.46308	3.76e-21	2.56e-20	35.3956
Saysd1	0.0854711	0.186408	9.42239	5.52e-21	3.73e-20	35.0152
Mark2	0.0854476	0.248521	8.42833	4.05e-17	2.33e-16	26.2217
Ccz1	0.0853519	0.280625	7.85284	4.54e-15	2.38e-14	21.5715
Ormdl2	0.0851417	0.297057	7.76842	8.83e-15	4.55e-14	20.9166
Ttc5	0.0850095	0.257829	8.22582	2.21e-16	1.23e-15	24.5484
Ankrd13a	0.0848715	0.28285	7.8994	3.14e-15	1.65e-14	21.9357
Ier2	0.0848478	0.609853	4.39618	1.11e-05	3.2e-05	0.496795
Brd8	0.0848402	0.248498	8.11681	5.42e-16	2.97e-15	23.6643
Tasor	0.0848263	0.31064	7.28105	3.59e-13	1.72e-12	17.2724
[truncated: 8,001 more rows]
